# Supplementary material for: ﻿A new ant species of the genus Carebara Westwood, 1840 (Hymenoptera, Formicidae, Myrmicinae) with a key to Chinese species
Source: Zookeys. 2024 Jan 22;1190:1–37. doi: 10.3897/zookeys.1190.110552 (PMC10825862; doi:10.3897/zookeys.1190.110552)
Supplement: XML Treatment for Carebara [file zookeys.1190.110552-treatment1.xml]

<!DOCTYPE tp:taxon-treatment
  PUBLIC "-//TaxonX//DTD Taxonomic Treatment Publishing DTD v0 20100105//EN" "tax-treatment-NSO.dtd">
<tp:taxon-treatment xmlns:tp="http://www.plazi.org/taxpub"><tp:treatment-meta><kwd-group><label>Taxon classification</label><kwd>
              <named-content content-type="kingdom">Animalia</named-content>
            </kwd><kwd>
              <named-content content-type="order">Hymenoptera</named-content>
            </kwd><kwd>
              <named-content content-type="family">Formicidae</named-content>
            </kwd></kwd-group><mixed-citation publication-type="journal"><person-group><name><surname>Liu</surname><given-names>Zhi-yu</given-names></name><name><surname>Zhong</surname><given-names>Ying</given-names></name><name><surname>Huang</surname><given-names>Yu-yuan</given-names></name><name><surname>Ran</surname><given-names>Hao</given-names></name><name><surname>Song</surname><given-names>Fan</given-names></name></person-group><article-title>﻿A new ant species of the genus <italic><tp:taxon-name><tp:taxon-name-part taxon-name-part-type="genus" reg="Carebara">Carebara</tp:taxon-name-part></tp:taxon-name></italic> Westwood, 1840 (<tp:taxon-name><tp:taxon-name-part taxon-name-part-type="order">Hymenoptera</tp:taxon-name-part></tp:taxon-name>, <tp:taxon-name><tp:taxon-name-part taxon-name-part-type="family">Formicidae</tp:taxon-name-part></tp:taxon-name>, <tp:taxon-name><tp:taxon-name-part taxon-name-part-type="subfamily">Myrmicinae</tp:taxon-name-part></tp:taxon-name>) with a key to Chinese species</article-title><source>Zookeys</source><day>22</day><month>01</month><year>2024</year><volume>1190</volume><fpage>1</fpage><lpage>37</lpage><pub-id pub-id-type="doi">10.3897/zookeys.1190.110552</pub-id></mixed-citation></tp:treatment-meta><tp:nomenclature><label>﻿Genus</label><tp:taxon-name>
            <object-id xmlns:xlink="http://www.w3.org/1999/xlink" content-type="arpha" xlink:type="simple">DE64F4D9-152C-56DF-A0A8-5E3EC5F15C88</object-id>
            <tp:taxon-name-part taxon-name-part-type="genus" reg="Carebara">Carebara</tp:taxon-name-part>
          </tp:taxon-name><tp:taxon-authority>Westwood, 1840</tp:taxon-authority><tp:nomenclature-citation-list><tp:nomenclature-citation><tp:taxon-name>
                <tp:taxon-name-part taxon-name-part-type="genus" reg="Carebara"/>
              </tp:taxon-name><comment><tp:taxon-name><tp:taxon-name-part taxon-name-part-type="genus" reg="Carebara">Carebara</tp:taxon-name-part></tp:taxon-name>
                 Westwood, 1840: 86. Type species: <tp:taxon-name><tp:taxon-name-part taxon-name-part-type="genus" reg="Carebara">Carebara</tp:taxon-name-part><tp:taxon-name-part taxon-name-part-type="species" reg="lignata">lignata</tp:taxon-name-part></tp:taxon-name> Westwood, 1840: 86, Indonesia (Java). Indomalaya. </comment></tp:nomenclature-citation><tp:nomenclature-citation><tp:taxon-name>
                <tp:taxon-name-part taxon-name-part-type="genus" reg="Pheidologeton"/>
              </tp:taxon-name><comment>= <tp:taxon-name><tp:taxon-name-part taxon-name-part-type="genus" reg="Pheidologeton">Pheidologeton</tp:taxon-name-part></tp:taxon-name> Mayr, 1862: 750. Synonymized by <xref ref-type="bibr" rid="B22">Fischer et al. 2014</xref>: 63. </comment></tp:nomenclature-citation><tp:nomenclature-citation><tp:taxon-name>
                <tp:taxon-name-part taxon-name-part-type="genus" reg="Oligomyrmex"/>
              </tp:taxon-name><comment>= <tp:taxon-name><tp:taxon-name-part taxon-name-part-type="genus" reg="Oligomyrmex">Oligomyrmex</tp:taxon-name-part></tp:taxon-name> Mayr, 1867: 110. Synonymized by <xref ref-type="bibr" rid="B20">Fernández 2004</xref>: 194. </comment></tp:nomenclature-citation><tp:nomenclature-citation><tp:taxon-name>
                <tp:taxon-name-part taxon-name-part-type="genus" reg="Aeromyrma"/>
              </tp:taxon-name><comment>= <tp:taxon-name><tp:taxon-name-part taxon-name-part-type="genus" reg="Aeromyrma">Aeromyrma</tp:taxon-name-part></tp:taxon-name> Forel, 1891: 198. Synonymized by <xref ref-type="bibr" rid="B20">Fernández 2004</xref>: 194. </comment></tp:nomenclature-citation><tp:nomenclature-citation><tp:taxon-name>
                <tp:taxon-name-part taxon-name-part-type="genus" reg="Aneleus"/>
              </tp:taxon-name><comment>= <tp:taxon-name><tp:taxon-name-part taxon-name-part-type="genus" reg="Aneleus">Aneleus</tp:taxon-name-part></tp:taxon-name> Emery, 1900: 327. Synonymized by <xref ref-type="bibr" rid="B20">Fernández 2004</xref>: 194. </comment></tp:nomenclature-citation><tp:nomenclature-citation><tp:taxon-name>
                <tp:taxon-name-part taxon-name-part-type="genus" reg="Erebomyrma"/>
              </tp:taxon-name><comment>= <tp:taxon-name><tp:taxon-name-part taxon-name-part-type="genus" reg="Erebomyrma">Erebomyrma</tp:taxon-name-part></tp:taxon-name> Wheeler, 1903: 138. Synonymized by <xref ref-type="bibr" rid="B20">Fernández 2004</xref>: 194. </comment></tp:nomenclature-citation><tp:nomenclature-citation><tp:taxon-name>
                <tp:taxon-name-part taxon-name-part-type="genus" reg="Paedalgus"/>
              </tp:taxon-name><comment>= <tp:taxon-name><tp:taxon-name-part taxon-name-part-type="genus" reg="Paedalgus">Paedalgus</tp:taxon-name-part></tp:taxon-name> Forel, 1911: 217. Synonymized by <xref ref-type="bibr" rid="B20">Fernández 2004</xref>: 194. </comment></tp:nomenclature-citation><tp:nomenclature-citation><tp:taxon-name>
                <tp:taxon-name-part taxon-name-part-type="genus" reg="Lecanomyrma"/>
              </tp:taxon-name><comment>= <tp:taxon-name><tp:taxon-name-part taxon-name-part-type="genus" reg="Lecanomyrma">Lecanomyrma</tp:taxon-name-part></tp:taxon-name> Forel, 1913: 56. Synonymized by <xref ref-type="bibr" rid="B20">Fernández 2004</xref>: 194. </comment></tp:nomenclature-citation><tp:nomenclature-citation><tp:taxon-name>
                <tp:taxon-name-part taxon-name-part-type="genus" reg="Spelaeomyrmex"/>
              </tp:taxon-name><comment>= <tp:taxon-name><tp:taxon-name-part taxon-name-part-type="genus" reg="Spelaeomyrmex">Spelaeomyrmex</tp:taxon-name-part></tp:taxon-name> Wheeler, 1922: 9. Synonymized by <xref ref-type="bibr" rid="B20">Fernández 2004</xref>: 194. </comment></tp:nomenclature-citation><tp:nomenclature-citation><tp:taxon-name>
                <tp:taxon-name-part taxon-name-part-type="genus" reg="Hendecatella"/>
              </tp:taxon-name><comment>= <tp:taxon-name><tp:taxon-name-part taxon-name-part-type="genus" reg="Hendecatella">Hendecatella</tp:taxon-name-part></tp:taxon-name> Wheeler, 1927: 93. Synonymized by <xref ref-type="bibr" rid="B20">Fernández 2004</xref>: 194. </comment></tp:nomenclature-citation><tp:nomenclature-citation><tp:taxon-name>
                <tp:taxon-name-part taxon-name-part-type="genus" reg="Amauromyrmex"/>
              </tp:taxon-name><comment>= <tp:taxon-name><tp:taxon-name-part taxon-name-part-type="genus" reg="Amauromyrmex">Amauromyrmex</tp:taxon-name-part></tp:taxon-name> Wheeler, 1929: 1. Synonymized by <xref ref-type="bibr" rid="B22">Fischer et al. 2014</xref>: 63. </comment></tp:nomenclature-citation><tp:nomenclature-citation><tp:taxon-name>
                <tp:taxon-name-part taxon-name-part-type="genus" reg="Solenops"/>
              </tp:taxon-name><comment>= <tp:taxon-name><tp:taxon-name-part taxon-name-part-type="genus" reg="Solenops">Solenops</tp:taxon-name-part></tp:taxon-name> Karavaiev, 1930: 207. Synonymized by <xref ref-type="bibr" rid="B20">Fernández 2004</xref>: 194. </comment></tp:nomenclature-citation><tp:nomenclature-citation><tp:taxon-name>
                <tp:taxon-name-part taxon-name-part-type="genus" reg="Idrisella"/>
              </tp:taxon-name><comment>= <tp:taxon-name><tp:taxon-name-part taxon-name-part-type="genus" reg="Idrisella">Idrisella</tp:taxon-name-part></tp:taxon-name> Santschi, 1937: 372. Synonymized by <xref ref-type="bibr" rid="B22">Fischer et al. 2014</xref>: 66. </comment></tp:nomenclature-citation><tp:nomenclature-citation><tp:taxon-name>
                <tp:taxon-name-part taxon-name-part-type="genus" reg="Crateropsis"/>
              </tp:taxon-name><comment>= <tp:taxon-name><tp:taxon-name-part taxon-name-part-type="genus" reg="Crateropsis">Crateropsis</tp:taxon-name-part></tp:taxon-name> Patrizi, 1948: 174. Synonymized by <xref ref-type="bibr" rid="B20">Fernández 2004</xref>: 194. </comment></tp:nomenclature-citation><tp:nomenclature-citation><tp:taxon-name>
                <tp:taxon-name-part taxon-name-part-type="genus" reg="Sporocleptes"/>
              </tp:taxon-name><comment>= <tp:taxon-name><tp:taxon-name-part taxon-name-part-type="genus" reg="Sporocleptes">Sporocleptes</tp:taxon-name-part></tp:taxon-name> Arnold, 1948: 219. Synonymized by <xref ref-type="bibr" rid="B20">Fernández 2004</xref>: 194. </comment></tp:nomenclature-citation><tp:nomenclature-citation><tp:taxon-name>
                <tp:taxon-name-part taxon-name-part-type="genus" reg="Nimbamyrma"/>
              </tp:taxon-name><comment>= <tp:taxon-name><tp:taxon-name-part taxon-name-part-type="genus" reg="Nimbamyrma">Nimbamyrma</tp:taxon-name-part></tp:taxon-name> Bernard, 1953: 240. Synonymized by <xref ref-type="bibr" rid="B20">Fernández 2004</xref>: 194. </comment></tp:nomenclature-citation><tp:nomenclature-citation><tp:taxon-name>
                <tp:taxon-name-part taxon-name-part-type="genus" reg="Afroxyidris"/>
              </tp:taxon-name><comment>= <tp:taxon-name><tp:taxon-name-part taxon-name-part-type="genus" reg="Afroxyidris">Afroxyidris</tp:taxon-name-part></tp:taxon-name> Belshaw &amp; Bolton, 1994: 631. Synonymized by <xref ref-type="bibr" rid="B20">Fernández 2004</xref>: 194. </comment></tp:nomenclature-citation><tp:nomenclature-citation><tp:taxon-name>
                <tp:taxon-name-part taxon-name-part-type="genus" reg="Neoblepharidatta"/>
              </tp:taxon-name><comment>= <tp:taxon-name><tp:taxon-name-part taxon-name-part-type="genus" reg="Neoblepharidatta">Neoblepharidatta</tp:taxon-name-part></tp:taxon-name> Sheela &amp; Narendran, 1997: 88. Synonymized by <xref ref-type="bibr" rid="B20">Fernández 2004</xref>: 194. </comment></tp:nomenclature-citation><tp:nomenclature-citation><tp:taxon-name>
                <tp:taxon-name-part taxon-name-part-type="genus" reg="Parvimyrma"/>
              </tp:taxon-name><comment>= <tp:taxon-name><tp:taxon-name-part taxon-name-part-type="genus" reg="Parvimyrma">Parvimyrma</tp:taxon-name-part></tp:taxon-name> Eguchi &amp; Bui, 2007: 40. Synonymized by <xref ref-type="bibr" rid="B21">Fernández 2010</xref>: 195. </comment></tp:nomenclature-citation></tp:nomenclature-citation-list></tp:nomenclature><tp:treatment-sec sec-type="Synopsis of members of Carebara from China" id="SECID0EIDAG"><title>Synopsis of members of <tp:taxon-name><tp:taxon-name-part taxon-name-part-type="genus" reg="Carebara">Carebara</tp:taxon-name-part></tp:taxon-name> from China.</title><p>Currently, there are 36 <italic><tp:taxon-name><tp:taxon-name-part taxon-name-part-type="genus" reg="Carebara">Carebara</tp:taxon-name-part></tp:taxon-name></italic> species and subspecies in China, with the majority in the southern and southwestern regions (Fig. <xref ref-type="fig" rid="F1">1</xref>). The highest diversity is observed in Guangdong, Guangxi, Yunnan, and Sichuan provinces (<xref ref-type="bibr" rid="B70">Xu 2003</xref>; <xref ref-type="bibr" rid="B78">Zhou and Zheng 1997</xref>).</p><fig id="F1" position="float" orientation="portrait"><object-id xmlns:xlink="http://www.w3.org/1999/xlink" content-type="doi" xlink:type="simple">10.3897/zookeys.1190.110552.figure1</object-id><object-id xmlns:xlink="http://www.w3.org/1999/xlink" content-type="arpha" xlink:type="simple">FD7D2501-B5A0-5F54-B7AF-7860A8C4C5FA</object-id><label>Figure 1.</label><caption><p>Map of the diversity of known Chinese <italic><tp:taxon-name><tp:taxon-name-part taxon-name-part-type="genus" reg="Carebara">Carebara</tp:taxon-name-part></tp:taxon-name></italic> species. Shades from pale to dark indicate species numbers from low to high.</p></caption><graphic xmlns:xlink="http://www.w3.org/1999/xlink" xlink:href="zookeys-1190-001_article-110552__-g001.jpg" position="float" orientation="portrait" xlink:type="simple" id="oo_971544.jpg"><uri content-type="original_file" xlink:type="simple">https://binary.pensoft.net/fig/971544</uri></graphic></fig><p>Here we provide a brief overview of the provisional definition of Chinese <italic><tp:taxon-name><tp:taxon-name-part taxon-name-part-type="genus" reg="Carebara">Carebara</tp:taxon-name-part></tp:taxon-name></italic> species groups. In addition to the former <italic><tp:taxon-name><tp:taxon-name-part taxon-name-part-type="genus" reg="Pheidologeton">Pheidologeton</tp:taxon-name-part></tp:taxon-name></italic> species, other <italic><tp:taxon-name><tp:taxon-name-part taxon-name-part-type="genus" reg="Carebara">Carebara</tp:taxon-name-part></tp:taxon-name></italic> members in China (except <italic><tp:taxon-name><tp:taxon-name-part taxon-name-part-type="genus" reg="Carebara">C.</tp:taxon-name-part><tp:taxon-name-part taxon-name-part-type="species" reg="amia">amia</tp:taxon-name-part></tp:taxon-name></italic>) align with the <italic><tp:taxon-name><tp:taxon-name-part taxon-name-part-type="genus" reg="Carebara"/><tp:taxon-name-part taxon-name-part-type="species" reg="concinna-lignata">concinna-lignata</tp:taxon-name-part></tp:taxon-name></italic> group proposed by Bharti. It is worth mentioning that the criteria for classification vary among different studies. <xref ref-type="bibr" rid="B5">Bharti and Kumar (2013)</xref> suggested merging the <italic><tp:taxon-name><tp:taxon-name-part taxon-name-part-type="genus" reg="Carebara"/><tp:taxon-name-part taxon-name-part-type="species" reg="concinna">concinna</tp:taxon-name-part></tp:taxon-name></italic> and <italic><tp:taxon-name><tp:taxon-name-part taxon-name-part-type="genus" reg="Carebara"/><tp:taxon-name-part taxon-name-part-type="species" reg="lignata">lignata</tp:taxon-name-part></tp:taxon-name></italic> groups, while <xref ref-type="bibr" rid="B23">Fischer et al. (2015)</xref> retained the <italic><tp:taxon-name><tp:taxon-name-part taxon-name-part-type="genus" reg="Carebara"/><tp:taxon-name-part taxon-name-part-type="species" reg="lignata">lignata</tp:taxon-name-part></tp:taxon-name></italic> group, defining its features based on <xref ref-type="bibr" rid="B20">Fernández (2004)</xref>: workers typically small with 9-segmented antenna, mandibles 3- or 4-toothed, absent eyes and propodeal teeth, and a rounded dorsum of the propodeum. The queens are generally much larger than the workers. <xref ref-type="bibr" rid="B33">Hosoishi et al. (2022)</xref> established the <italic><tp:taxon-name><tp:taxon-name-part taxon-name-part-type="genus" reg="Carebara"/><tp:taxon-name-part taxon-name-part-type="species" reg="acutispina">acutispina</tp:taxon-name-part></tp:taxon-name></italic> group; however, it is highly probable that this is an artificial group within the <italic><tp:taxon-name><tp:taxon-name-part taxon-name-part-type="genus" reg="Carebara"/><tp:taxon-name-part taxon-name-part-type="species" reg="concinna">concinna</tp:taxon-name-part></tp:taxon-name>-<tp:taxon-name><tp:taxon-name-part taxon-name-part-type="genus" reg="Carebara"/><tp:taxon-name-part taxon-name-part-type="species" reg="lignata">lignata</tp:taxon-name-part></tp:taxon-name></italic> group. Due to the lack of comprehensive revisions of all castes (especially queens and males), the current definition of species groups relies predominantly on the morphology of the worker caste. However, this approach introduces uncertainties due to the potential influence of convergent evolution and a global investigation into <italic><tp:taxon-name><tp:taxon-name-part taxon-name-part-type="genus" reg="Carebara">Carebara</tp:taxon-name-part></tp:taxon-name></italic> species, utilizing molecular data, is imperative for a more accurate understanding of the phylogenetic relationship between groups. To prevent the proposal of multiple species groups, our definition is mainly based on <xref ref-type="bibr" rid="B5">Bharti and Kumar (2013)</xref>.</p><p>There are 11 species and subspecies of China belonging to the previously valid genus <italic><tp:taxon-name><tp:taxon-name-part taxon-name-part-type="genus" reg="Pheidologeton">Pheidologeton</tp:taxon-name-part></tp:taxon-name></italic>: <italic><tp:taxon-name><tp:taxon-name-part taxon-name-part-type="genus" reg="Carebara">C.</tp:taxon-name-part><tp:taxon-name-part taxon-name-part-type="species" reg="affinis">affinis</tp:taxon-name-part></tp:taxon-name></italic> (Jerdon, 1851), <italic><tp:taxon-name><tp:taxon-name-part taxon-name-part-type="genus" reg="Carebara">C.</tp:taxon-name-part><tp:taxon-name-part taxon-name-part-type="species" reg="diversa">diversa</tp:taxon-name-part></tp:taxon-name></italic> (Jerdon, 1851), <italic><tp:taxon-name><tp:taxon-name-part taxon-name-part-type="genus" reg="Carebara">C.</tp:taxon-name-part><tp:taxon-name-part taxon-name-part-type="species" reg="diversa">diversa</tp:taxon-name-part><tp:taxon-name-part taxon-name-part-type="subspecies" reg="draco">draco</tp:taxon-name-part></tp:taxon-name></italic> (Santschi, 1920), <italic><tp:taxon-name><tp:taxon-name-part taxon-name-part-type="genus" reg="Carebara">C.</tp:taxon-name-part><tp:taxon-name-part taxon-name-part-type="species" reg="diversa">diversa</tp:taxon-name-part><tp:taxon-name-part taxon-name-part-type="subspecies" reg="laotina">laotina</tp:taxon-name-part></tp:taxon-name></italic> (Santschi, 1920), <italic><tp:taxon-name><tp:taxon-name-part taxon-name-part-type="genus" reg="Carebara">C.</tp:taxon-name-part><tp:taxon-name-part taxon-name-part-type="species" reg="latinoda">latinoda</tp:taxon-name-part></tp:taxon-name></italic>, <italic><tp:taxon-name><tp:taxon-name-part taxon-name-part-type="genus" reg="Carebara">C.</tp:taxon-name-part><tp:taxon-name-part taxon-name-part-type="species" reg="melasolena">melasolena</tp:taxon-name-part></tp:taxon-name></italic>, <italic><tp:taxon-name><tp:taxon-name-part taxon-name-part-type="genus" reg="Carebara">C.</tp:taxon-name-part><tp:taxon-name-part taxon-name-part-type="species" reg="nanningensis">nanningensis</tp:taxon-name-part></tp:taxon-name></italic>, <italic><tp:taxon-name><tp:taxon-name-part taxon-name-part-type="genus" reg="Carebara">C.</tp:taxon-name-part><tp:taxon-name-part taxon-name-part-type="species" reg="trechideros">trechideros</tp:taxon-name-part></tp:taxon-name></italic>, <italic><tp:taxon-name><tp:taxon-name-part taxon-name-part-type="genus" reg="Carebara">C.</tp:taxon-name-part><tp:taxon-name-part taxon-name-part-type="species" reg="vespillo">vespillo</tp:taxon-name-part></tp:taxon-name></italic>, <italic><tp:taxon-name><tp:taxon-name-part taxon-name-part-type="genus" reg="Carebara">C.</tp:taxon-name-part><tp:taxon-name-part taxon-name-part-type="species" reg="yanoi">yanoi</tp:taxon-name-part></tp:taxon-name></italic>, <italic><tp:taxon-name><tp:taxon-name-part taxon-name-part-type="genus" reg="Carebara">C.</tp:taxon-name-part><tp:taxon-name-part taxon-name-part-type="species" reg="zengchengensis">zengchengensis</tp:taxon-name-part></tp:taxon-name></italic>. These species are identified by their 11-segmented antennae, distinct polymorphic worker castes, and multifaceted eyes (<xref ref-type="bibr" rid="B23">Fischer et al. 2015</xref>). <xref ref-type="bibr" rid="B22">Fischer et al. (2014)</xref> indicated that former <italic><tp:taxon-name><tp:taxon-name-part taxon-name-part-type="genus" reg="Pheidologeton">Pheidologeton</tp:taxon-name-part></tp:taxon-name></italic> species would be split into two groups: one with a polymorphic worker caste and the other with a dimorphic worker caste, and the 11 Chinese taxa mentioned above belong to the former group.</p><p>The <italic><tp:taxon-name><tp:taxon-name-part taxon-name-part-type="genus" reg="Carebara"/><tp:taxon-name-part taxon-name-part-type="species" reg="lignata">lignata</tp:taxon-name-part></tp:taxon-name></italic> group was originally established by <xref ref-type="bibr" rid="B20">Fernández (2004)</xref> to group New World species characterized by minor workers with 9-segmented antenna and the absence of eyes. The minor workers of this group mainly lack propodeal spines. Major workers present or absent. Members of the <italic><tp:taxon-name><tp:taxon-name-part taxon-name-part-type="genus" reg="Carebara"/><tp:taxon-name-part taxon-name-part-type="species" reg="concinna">concinna</tp:taxon-name-part></tp:taxon-name></italic> group with dimorphic workers, eyes present in both major and minor workers, propodeum armed or only angulated, antenna 9- to 11- (rarely 8-) segmented. <xref ref-type="bibr" rid="B5">Bharti and Kumar (2013)</xref> suggested redefining the <italic><tp:taxon-name><tp:taxon-name-part taxon-name-part-type="genus" reg="Carebara"/><tp:taxon-name-part taxon-name-part-type="species" reg="concinna">concinna</tp:taxon-name-part></tp:taxon-name></italic> group including the <italic><tp:taxon-name><tp:taxon-name-part taxon-name-part-type="genus" reg="Carebara"/><tp:taxon-name-part taxon-name-part-type="species" reg="lignata">lignata</tp:taxon-name-part></tp:taxon-name></italic> group; this alteration was based on the observation that the major worker of <italic><tp:taxon-name><tp:taxon-name-part taxon-name-part-type="genus" reg="Carebara">C.</tp:taxon-name-part><tp:taxon-name-part taxon-name-part-type="species" reg="asina">asina</tp:taxon-name-part></tp:taxon-name></italic> aligned with the <italic><tp:taxon-name><tp:taxon-name-part taxon-name-part-type="genus" reg="Carebara"/><tp:taxon-name-part taxon-name-part-type="species" reg="concinna">concinna</tp:taxon-name-part></tp:taxon-name></italic> group, whereas the minor worker lacked eyes and propodeal spines, consistent with the traditional <italic><tp:taxon-name><tp:taxon-name-part taxon-name-part-type="genus" reg="Carebara"/><tp:taxon-name-part taxon-name-part-type="species" reg="lignata">lignata</tp:taxon-name-part></tp:taxon-name></italic> group proposed by <xref ref-type="bibr" rid="B21">Fernández (2010)</xref>.</p><p>Certain Chinese <italic><tp:taxon-name><tp:taxon-name-part taxon-name-part-type="genus" reg="Carebara">Carebara</tp:taxon-name-part></tp:taxon-name></italic> species, like <italic><tp:taxon-name><tp:taxon-name-part taxon-name-part-type="genus" reg="Carebara">C.</tp:taxon-name-part><tp:taxon-name-part taxon-name-part-type="species" reg="bihornata">bihornata</tp:taxon-name-part></tp:taxon-name></italic> and <italic><tp:taxon-name><tp:taxon-name-part taxon-name-part-type="genus" reg="Carebara">C.</tp:taxon-name-part><tp:taxon-name-part taxon-name-part-type="species" reg="sakamotoi">sakamotoi</tp:taxon-name-part></tp:taxon-name></italic>, also form a bridge between the <italic><tp:taxon-name><tp:taxon-name-part taxon-name-part-type="genus" reg="Carebara"/><tp:taxon-name-part taxon-name-part-type="species" reg="lignata">lignata</tp:taxon-name-part></tp:taxon-name></italic> and <italic><tp:taxon-name><tp:taxon-name-part taxon-name-part-type="genus" reg="Carebara"/><tp:taxon-name-part taxon-name-part-type="species" reg="concinna">concinna</tp:taxon-name-part></tp:taxon-name></italic> groups. Similar to <italic><tp:taxon-name><tp:taxon-name-part taxon-name-part-type="genus" reg="Carebara">C.</tp:taxon-name-part><tp:taxon-name-part taxon-name-part-type="species" reg="asina">asina</tp:taxon-name-part></tp:taxon-name></italic>, <italic><tp:taxon-name><tp:taxon-name-part taxon-name-part-type="genus" reg="Carebara">C.</tp:taxon-name-part><tp:taxon-name-part taxon-name-part-type="species" reg="bihornata">bihornata</tp:taxon-name-part></tp:taxon-name></italic> exhibit eyeless minor workers with an unarmed propodeum, while the major workers accord with the features of <italic><tp:taxon-name><tp:taxon-name-part taxon-name-part-type="genus" reg="Carebara"/><tp:taxon-name-part taxon-name-part-type="species" reg="concinna">concinna</tp:taxon-name-part></tp:taxon-name></italic> group. Some species provide additional insights into the <italic><tp:taxon-name><tp:taxon-name-part taxon-name-part-type="genus" reg="Carebara"/><tp:taxon-name-part taxon-name-part-type="species" reg="concinna">concinna</tp:taxon-name-part></tp:taxon-name>-<tp:taxon-name><tp:taxon-name-part taxon-name-part-type="genus" reg="Carebara"/><tp:taxon-name-part taxon-name-part-type="species" reg="lignata">lignata</tp:taxon-name-part></tp:taxon-name></italic> group, such as <italic><tp:taxon-name><tp:taxon-name-part taxon-name-part-type="genus" reg="Carebara">C.</tp:taxon-name-part><tp:taxon-name-part taxon-name-part-type="species" reg="capreola">capreola</tp:taxon-name-part></tp:taxon-name></italic> and <italic><tp:taxon-name><tp:taxon-name-part taxon-name-part-type="genus" reg="Carebara">C.</tp:taxon-name-part><tp:taxon-name-part taxon-name-part-type="species" reg="curvispina">curvispina</tp:taxon-name-part></tp:taxon-name></italic>, both characterized by eyeless major and minor workers. This suggests that the features of the <italic><tp:taxon-name><tp:taxon-name-part taxon-name-part-type="genus" reg="Carebara"/><tp:taxon-name-part taxon-name-part-type="species" reg="concinna">concinna</tp:taxon-name-part></tp:taxon-name>-<tp:taxon-name><tp:taxon-name-part taxon-name-part-type="genus" reg="Carebara"/><tp:taxon-name-part taxon-name-part-type="species" reg="lignata">lignata</tp:taxon-name-part></tp:taxon-name></italic> group include: (1) workers monomorphic or dimorphic; (2) antenna 9- to 11- (rarely 8-) segmented; (3) propodeal spines present or absent in major and minor workers; (4) eyes present or absent in major and minor workers.</p><sec sec-type="﻿Key to Carebara species of China based on major worker caste" id="SECID0E2UAG"><title>﻿Key to <italic><tp:taxon-name><tp:taxon-name-part taxon-name-part-type="genus" reg="Carebara">Carebara</tp:taxon-name-part></tp:taxon-name></italic> species of China based on major worker caste</title><p>This key is based on <xref ref-type="bibr" rid="B70">Xu (2003)</xref> and <xref ref-type="bibr" rid="B77">Zhou et al. (2006)</xref>, including 34 species and subspecies; some illustrations of the key were drawn from <xref ref-type="bibr" rid="B70">Xu (2003)</xref> and Terayama (1996). The following species are excluded from this key because descriptions of the major workers are unavailable: <italic><tp:taxon-name><tp:taxon-name-part taxon-name-part-type="genus" reg="Carebara">C.</tp:taxon-name-part><tp:taxon-name-part taxon-name-part-type="species" reg="amia">amia</tp:taxon-name-part></tp:taxon-name></italic>, <italic><tp:taxon-name><tp:taxon-name-part taxon-name-part-type="genus" reg="Carebara">C.</tp:taxon-name-part><tp:taxon-name-part taxon-name-part-type="species" reg="castanea">castanea</tp:taxon-name-part></tp:taxon-name></italic>, and <italic><tp:taxon-name><tp:taxon-name-part taxon-name-part-type="genus" reg="Carebara">C.</tp:taxon-name-part><tp:taxon-name-part taxon-name-part-type="species" reg="lignata">lignata</tp:taxon-name-part></tp:taxon-name></italic>. Some distribution data about Chinese <italic><tp:taxon-name><tp:taxon-name-part taxon-name-part-type="genus" reg="Carebara">Carebara</tp:taxon-name-part></tp:taxon-name></italic> species in previous studies are ambiguous. After verification with Xu (pers. comm. July 21, 2023), some records are not accepted in this study and the following species are excluded from the Chinese fauna: <italic><tp:taxon-name><tp:taxon-name-part taxon-name-part-type="genus" reg="Carebara">C.</tp:taxon-name-part><tp:taxon-name-part taxon-name-part-type="species" reg="asina">asina</tp:taxon-name-part></tp:taxon-name></italic>, <italic><tp:taxon-name><tp:taxon-name-part taxon-name-part-type="genus" reg="Carebara">C.</tp:taxon-name-part><tp:taxon-name-part taxon-name-part-type="species" reg="bengalensis">bengalensis</tp:taxon-name-part></tp:taxon-name></italic> (Forel, 1902), <italic><tp:taxon-name><tp:taxon-name-part taxon-name-part-type="genus" reg="Carebara">C.</tp:taxon-name-part><tp:taxon-name-part taxon-name-part-type="species" reg="bruni">bruni</tp:taxon-name-part></tp:taxon-name></italic> (Forel, 1913), <italic><tp:taxon-name><tp:taxon-name-part taxon-name-part-type="genus" reg="Carebara">C.</tp:taxon-name-part><tp:taxon-name-part taxon-name-part-type="species" reg="cribriceps">cribriceps</tp:taxon-name-part></tp:taxon-name></italic> (Wheeler, 1927), and <italic><tp:taxon-name><tp:taxon-name-part taxon-name-part-type="genus" reg="Carebara">C.</tp:taxon-name-part><tp:taxon-name-part taxon-name-part-type="species" reg="pumilia">pumilia</tp:taxon-name-part></tp:taxon-name></italic><xref ref-type="bibr" rid="B22">Fischer et al., 2014</xref>.</p><table-wrap content-type="key" position="anchor" orientation="portrait"><table id="TID0EKEAE" rules="all"><tbody><tr><td rowspan="1" colspan="1">1</td><td rowspan="1" colspan="1">Antenna 11-segmented (Fig. <xref ref-type="fig" rid="F2">2A</xref>)</td><td rowspan="1" colspan="1">
                      <bold>2</bold>
                    </td></tr><tr><td rowspan="1" colspan="1">–</td><td rowspan="1" colspan="1">Antenna 9- or 10-segmented (Fig. <xref ref-type="fig" rid="F2">2B, C</xref>)</td><td rowspan="1" colspan="1">
                      <bold>17</bold>
                    </td></tr><tr><td rowspan="1" colspan="1">2</td><td rowspan="1" colspan="1">Worker caste polymorphic, with continuous series of intermediates between minor and largest major worker</td><td rowspan="1" colspan="1">
                      <bold>3</bold>
                    </td></tr><tr><td rowspan="1" colspan="1">–</td><td rowspan="1" colspan="1">Worker caste dimorphic</td><td rowspan="1" colspan="1">
                      <bold>13</bold>
                    </td></tr><tr><td rowspan="1" colspan="1">3</td><td rowspan="1" colspan="1">Propodeal spines long, &gt; 1/2 of the distance between the base of two spines (Fig. <xref ref-type="fig" rid="F3">3A</xref>)</td><td rowspan="1" colspan="1">
                      <bold>4</bold>
                    </td></tr><tr><td rowspan="1" colspan="1">–</td><td rowspan="1" colspan="1">Propodeal spines short, &lt; 1/3 of the distance between the base of 2 spines (Fig. <xref ref-type="fig" rid="F3">3B</xref>)</td><td rowspan="1" colspan="1">
                      <bold>9</bold>
                    </td></tr><tr><td rowspan="1" colspan="1">4</td><td rowspan="1" colspan="1">Largest major worker with mesoscutellum strongly convex in lateral view and with single ocellus on the front of head (Fig. <xref ref-type="fig" rid="F4">4A, C</xref>)</td><td rowspan="1" colspan="1">
                      <bold>5</bold>
                    </td></tr><tr><td rowspan="1" colspan="1">–</td><td rowspan="1" colspan="1">Largest major worker with mesoscutellum broadly convex in lateral view and with no ocelli on the front of head (Fig. <xref ref-type="fig" rid="F4">4B, D</xref>)</td><td rowspan="1" colspan="1">
                      <bold>7</bold>
                    </td></tr><tr><td rowspan="1" colspan="1">5</td><td rowspan="1" colspan="1">Largest major worker distinctly smaller with TL 11–12 mm</td><td rowspan="1" colspan="1">
                      <bold><italic><tp:taxon-name><tp:taxon-name-part taxon-name-part-type="genus" reg="Carebara">C.</tp:taxon-name-part><tp:taxon-name-part taxon-name-part-type="species" reg="diversa">diversa</tp:taxon-name-part><tp:taxon-name-part taxon-name-part-type="subspecies" reg="draco">draco</tp:taxon-name-part></tp:taxon-name></italic> (Santschi, 1920)</bold>
                    </td></tr><tr><td rowspan="1" colspan="1">–</td><td rowspan="1" colspan="1">Largest major worker distinctly larger with TL ~ 16 mm</td><td rowspan="1" colspan="1">
                      <bold>6</bold>
                    </td></tr><tr><td rowspan="1" colspan="1">6</td><td rowspan="1" colspan="1">The posterior quarter of the head with transverse and very large wrinkles; the smooth frontal space more extensive (Fig. <xref ref-type="fig" rid="F5">5A</xref>)</td><td rowspan="1" colspan="1">
                      <bold><italic><tp:taxon-name><tp:taxon-name-part taxon-name-part-type="genus" reg="Carebara">C.</tp:taxon-name-part><tp:taxon-name-part taxon-name-part-type="species" reg="diversa">diversa</tp:taxon-name-part><tp:taxon-name-part taxon-name-part-type="subspecies" reg="laotina">laotina</tp:taxon-name-part></tp:taxon-name></italic> (Santschi,1920)</bold>
                    </td></tr><tr><td rowspan="1" colspan="1">–</td><td rowspan="1" colspan="1">The posterior 1/3 of head with diverged wrinkles; smooth frontal space more narrowed (Fig. <xref ref-type="fig" rid="F5">5B</xref>)</td><td rowspan="1" colspan="1">
                      <bold><italic><tp:taxon-name><tp:taxon-name-part taxon-name-part-type="genus" reg="Carebara">C.</tp:taxon-name-part><tp:taxon-name-part taxon-name-part-type="species" reg="diversa">diversa</tp:taxon-name-part></tp:taxon-name></italic> (Jerdon)</bold>
                    </td></tr><tr><td rowspan="1" colspan="1">7</td><td rowspan="1" colspan="1">Propodeal spines curving forward and inclined (Fig. <xref ref-type="fig" rid="F6">6A</xref>)</td><td rowspan="1" colspan="1">
                      <bold><italic><tp:taxon-name><tp:taxon-name-part taxon-name-part-type="genus" reg="Carebara">C.</tp:taxon-name-part><tp:taxon-name-part taxon-name-part-type="species" reg="yanoi">yanoi</tp:taxon-name-part></tp:taxon-name></italic> (Forel)</bold>
                    </td></tr><tr><td rowspan="1" colspan="1">–</td><td rowspan="1" colspan="1">Propodeal spines directed backwards or erect (Fig. <xref ref-type="fig" rid="F6">6B</xref>)</td><td rowspan="1" colspan="1">
                      <bold>8</bold>
                    </td></tr><tr><td rowspan="1" colspan="1">8</td><td rowspan="1" colspan="1">Promesonotum slightly convex in lateral view; first tergite of gaster &gt; 2× as wide as second tergite</td><td rowspan="1" colspan="1">
                      <bold><italic><tp:taxon-name><tp:taxon-name-part taxon-name-part-type="genus" reg="Carebara"/><tp:taxon-name-part taxon-name-part-type="species" reg="nanningensis">nanningensis</tp:taxon-name-part></tp:taxon-name></italic> (Li &amp; Tang)</bold>
                    </td></tr><tr><td rowspan="1" colspan="1">–</td><td rowspan="1" colspan="1">Promesonotum distinctly convex in lateral view; first gastric tergum almost as wide as second tergum</td><td rowspan="1" colspan="1">
                      <bold><italic><tp:taxon-name><tp:taxon-name-part taxon-name-part-type="genus" reg="Carebara">C.</tp:taxon-name-part><tp:taxon-name-part taxon-name-part-type="species" reg="affinis">affinis</tp:taxon-name-part></tp:taxon-name></italic> (Jerdon)</bold>
                    </td></tr><tr><td rowspan="1" colspan="1">9</td><td rowspan="1" colspan="1">Head and body mostly smooth and shiny (Fig. <xref ref-type="fig" rid="F7">7A</xref>)</td><td rowspan="1" colspan="1">
                      <bold>10</bold>
                    </td></tr><tr><td rowspan="1" colspan="1">–</td><td rowspan="1" colspan="1">Head and body coarsely striate (Fig. <xref ref-type="fig" rid="F7">7B</xref>)</td><td rowspan="1" colspan="1">
                      <bold>12</bold>
                    </td></tr><tr><td rowspan="1" colspan="1">10</td><td rowspan="1" colspan="1">Propodeal spines pointing backwards in the largest major worker; petiolar node broadly rounded above in profile view; head without a coarse black line in median longitudinal groove (Fig. <xref ref-type="fig" rid="F8">8A, C</xref>)</td><td rowspan="1" colspan="1">
                      <bold><italic><tp:taxon-name><tp:taxon-name-part taxon-name-part-type="genus" reg="Carebara">C.</tp:taxon-name-part><tp:taxon-name-part taxon-name-part-type="species" reg="latinoda">latinoda</tp:taxon-name-part></tp:taxon-name></italic> (Zhou &amp; Zheng)</bold>
                    </td></tr><tr><td rowspan="1" colspan="1">–</td><td rowspan="1" colspan="1">Propodeal spines curving forward in the largest major worker; petiolar node narrowed above, triangular in profile view; head with a coarse black line in median longitudinal groove (Fig. <xref ref-type="fig" rid="F8">8B, D</xref>)</td><td rowspan="1" colspan="1">
                      <bold>11</bold>
                    </td></tr><tr><td rowspan="1" colspan="1">11</td><td rowspan="1" colspan="1">Postpetiole approximately as long as wide; hairs sparse (Fig. <xref ref-type="fig" rid="F9">9A, C</xref>)</td><td rowspan="1" colspan="1">
                      <bold><italic><tp:taxon-name><tp:taxon-name-part taxon-name-part-type="genus" reg="Carebara">C.</tp:taxon-name-part><tp:taxon-name-part taxon-name-part-type="species" reg="vespillo">vespillo</tp:taxon-name-part></tp:taxon-name></italic> (Wheeler)</bold>
                    </td></tr><tr><td rowspan="1" colspan="1">–</td><td rowspan="1" colspan="1">Postpetiole distinctly broader than long; hairs abundant (Fig. <xref ref-type="fig" rid="F9">9B, D</xref>)</td><td rowspan="1" colspan="1">
                      <bold><italic><tp:taxon-name><tp:taxon-name-part taxon-name-part-type="genus" reg="Carebara">C.</tp:taxon-name-part><tp:taxon-name-part taxon-name-part-type="species" reg="melasolena">melasolena</tp:taxon-name-part></tp:taxon-name></italic> (Zhou &amp; Zheng)</bold>
                    </td></tr><tr><td rowspan="1" colspan="1">12</td><td rowspan="1" colspan="1">Propodeal spines laterally compressed and curving forward; mandibles with longitudinal striations on the base in full-face view; interspaces on the head between striations punctured (Fig. <xref ref-type="fig" rid="F10">10A, C</xref>)</td><td rowspan="1" colspan="1">
                      <bold><italic><tp:taxon-name><tp:taxon-name-part taxon-name-part-type="genus" reg="Carebara">C.</tp:taxon-name-part><tp:taxon-name-part taxon-name-part-type="species" reg="trechideros">trechideros</tp:taxon-name-part></tp:taxon-name></italic> Zhou &amp; Zheng</bold>
                    </td></tr><tr><td rowspan="1" colspan="1">–</td><td rowspan="1" colspan="1">Propodeal spines thick and straight, not curved; mandibles smooth in full-face view; interspaces between striations smooth (Fig. <xref ref-type="fig" rid="F10">10B, D</xref>)</td><td rowspan="1" colspan="1">
                      <bold><italic><tp:taxon-name><tp:taxon-name-part taxon-name-part-type="genus" reg="Carebara">C.</tp:taxon-name-part><tp:taxon-name-part taxon-name-part-type="species" reg="zengchengensis">zengchengensis</tp:taxon-name-part></tp:taxon-name></italic> (Zhou et al.)</bold>
                    </td></tr><tr><td rowspan="1" colspan="1">13</td><td rowspan="1" colspan="1">Mandible with 5 teeth on masticatory margin (Fig. <xref ref-type="fig" rid="F11">11A</xref>)</td><td rowspan="1" colspan="1">
                      <bold>14</bold>
                    </td></tr><tr><td rowspan="1" colspan="1">–</td><td rowspan="1" colspan="1">Mandible with 6 teeth on masticatory margin (Fig. <xref ref-type="fig" rid="F11">11B</xref>)</td><td rowspan="1" colspan="1">
                      <bold>16</bold>
                    </td></tr><tr><td rowspan="1" colspan="1">14</td><td rowspan="1" colspan="1">Posterolateral corners of head with minute tubercles; eyes present; head slightly longer than wide (Fig. <xref ref-type="fig" rid="F12">12A</xref>)</td><td rowspan="1" colspan="1">
                      <bold><italic><tp:taxon-name><tp:taxon-name-part taxon-name-part-type="genus" reg="Carebara">C.</tp:taxon-name-part><tp:taxon-name-part taxon-name-part-type="species" reg="altinodu">altinodu</tp:taxon-name-part></tp:taxon-name></italic> s (Xu)</bold>
                    </td></tr><tr><td rowspan="1" colspan="1">–</td><td rowspan="1" colspan="1">Posterolateral corners of head with developed horns; eyes absent; head distinctly longer than wide (Fig. <xref ref-type="fig" rid="F12">12B</xref>)</td><td rowspan="1" colspan="1">
                      <bold>15</bold>
                    </td></tr><tr><td rowspan="1" colspan="1">15</td><td rowspan="1" colspan="1">Head broader behind than in front with more punctures; head and thorax with dense hairs</td><td rowspan="1" colspan="1">
                      <bold><italic><tp:taxon-name><tp:taxon-name-part taxon-name-part-type="genus" reg="Carebara">C.</tp:taxon-name-part><tp:taxon-name-part taxon-name-part-type="species" reg="capreola">capreola</tp:taxon-name-part></tp:taxon-name></italic> (Wheeler)</bold>
                    </td></tr><tr><td rowspan="1" colspan="1">–</td><td rowspan="1" colspan="1">The posterior portion of head almost as wide as the anterior portion; head with less punctures, smoother and more shiny; head and thorax with sparser and shorter hairs</td><td rowspan="1" colspan="1">
                      <bold><italic><tp:taxon-name><tp:taxon-name-part taxon-name-part-type="genus" reg="Carebara">C.</tp:taxon-name-part><tp:taxon-name-part taxon-name-part-type="species" reg="capreola">capreola</tp:taxon-name-part><tp:taxon-name-part taxon-name-part-type="subspecies" reg="laeviceps">laeviceps</tp:taxon-name-part></tp:taxon-name></italic> (Wheeler)</bold>
                    </td></tr><tr><td rowspan="1" colspan="1">16</td><td rowspan="1" colspan="1">Eyes absent; propodeal denticles downwardly inclined; first segment of gaster finely punctuate (Fig. <xref ref-type="fig" rid="F13">13A</xref>)</td><td rowspan="1" colspan="1">
                      <bold><italic><tp:taxon-name><tp:taxon-name-part taxon-name-part-type="genus" reg="Carebara">C.</tp:taxon-name-part><tp:taxon-name-part taxon-name-part-type="species" reg="curvispina">curvispina</tp:taxon-name-part></tp:taxon-name></italic> (Xu)</bold>
                    </td></tr><tr><td rowspan="1" colspan="1">–</td><td rowspan="1" colspan="1">Eyes present; propodeal denticles dorsoposteriorly pointed; first segment of gaster densely longitudinally striate (Fig. <xref ref-type="fig" rid="F13">13B</xref>)</td><td rowspan="1" colspan="1">
                      <bold><italic><tp:taxon-name><tp:taxon-name-part taxon-name-part-type="genus" reg="Carebara">C.</tp:taxon-name-part><tp:taxon-name-part taxon-name-part-type="species" reg="striata">striata</tp:taxon-name-part></tp:taxon-name></italic> (Xu)</bold>
                    </td></tr><tr><td rowspan="1" colspan="1">17</td><td rowspan="1" colspan="1">Mandible with 6 teeth on masticatory margin (Fig. <xref ref-type="fig" rid="F14">14C</xref>)</td><td rowspan="1" colspan="1">
                      <bold>18</bold>
                    </td></tr><tr><td rowspan="1" colspan="1">–</td><td rowspan="1" colspan="1">Mandible with 4 or 5 teeth on masticatory margin (Fig. <xref ref-type="fig" rid="F14">14A, B</xref>)</td><td rowspan="1" colspan="1">
                      <bold>19</bold>
                    </td></tr><tr><td rowspan="1" colspan="1">18</td><td rowspan="1" colspan="1"><abbrev xmlns:xlink="http://www.w3.org/1999/xlink" xlink:title="Head Length" id="ABBRID0E36BG" xlink:type="simple">HL</abbrev> &lt; 1 mm; first gastral tergum smooth and shiny</td><td rowspan="1" colspan="1">
                      <bold><italic><tp:taxon-name><tp:taxon-name-part taxon-name-part-type="genus" reg="Carebara">C.</tp:taxon-name-part><tp:taxon-name-part taxon-name-part-type="species" reg="oni">oni</tp:taxon-name-part></tp:taxon-name></italic> (Terayama)</bold>
                    </td></tr><tr><td rowspan="1" colspan="1">–</td><td rowspan="1" colspan="1"><abbrev xmlns:xlink="http://www.w3.org/1999/xlink" xlink:title="Head Length" id="ABBRID0E2AAI" xlink:type="simple">HL</abbrev> &gt; 1 mm; first gastral tergum punctate and microreticulate with longitudinal striations (Fig. <xref ref-type="fig" rid="F15">15A, B</xref>)</td><td rowspan="1" colspan="1">
                      <bold><italic><tp:taxon-name><tp:taxon-name-part taxon-name-part-type="genus" reg="Carebara">C.</tp:taxon-name-part><tp:taxon-name-part taxon-name-part-type="species" reg="qianliyan">qianliyan</tp:taxon-name-part></tp:taxon-name></italic> Terayama</bold>
                    </td></tr><tr><td rowspan="1" colspan="1">19</td><td rowspan="1" colspan="1">Posterolateral corners of head with a pair of distinct horns or small tubercles (Fig. <xref ref-type="fig" rid="F16">16A, B</xref>)</td><td rowspan="1" colspan="1">
                      <bold>20</bold>
                    </td></tr><tr><td rowspan="1" colspan="1">–</td><td rowspan="1" colspan="1">Head with no horns or tubercles (Fig. <xref ref-type="fig" rid="F16">16C</xref>)</td><td rowspan="1" colspan="1">
                      <bold>29</bold>
                    </td></tr><tr><td rowspan="1" colspan="1">20</td><td rowspan="1" colspan="1">Propodeum with a pair of protruding denticles (Fig. <xref ref-type="fig" rid="F17">17A</xref>)</td><td rowspan="1" colspan="1">
                      <bold>21</bold>
                    </td></tr><tr><td rowspan="1" colspan="1">–</td><td rowspan="1" colspan="1">Propodeum without a pair of protruding denticles; posterodorsal corner of propodeum rounded or forms an obtuse or right angle (Fig. <xref ref-type="fig" rid="F17">17B, C</xref>)</td><td rowspan="1" colspan="1">
                      <bold>23</bold>
                    </td></tr><tr><td rowspan="1" colspan="1">21</td><td rowspan="1" colspan="1">Posterior area of head without transverse striations; metanotal groove impressed shallowly; body smaller with TL 1.4 mm (Fig. <xref ref-type="fig" rid="F18">18C</xref>)</td><td rowspan="1" colspan="1">
                      <bold><italic><tp:taxon-name><tp:taxon-name-part taxon-name-part-type="genus" reg="Carebara">C.</tp:taxon-name-part><tp:taxon-name-part taxon-name-part-type="species" reg="acutispina">acutispina</tp:taxon-name-part></tp:taxon-name></italic> (Xu)</bold>
                    </td></tr><tr><td rowspan="1" colspan="1">–</td><td rowspan="1" colspan="1">Posterior area of head with transverse striations; metanotal groove deeply impressed; body larger with TL 2.1–2.6 mm (Fig. <xref ref-type="fig" rid="F18">18A, B</xref>)</td><td rowspan="1" colspan="1">
                      <bold>22</bold>
                    </td></tr><tr><td rowspan="1" colspan="1">22</td><td rowspan="1" colspan="1">Mandible with 4 teeth on masticatory margin; clypeus with the anterior margin of median portion concave indistinctly</td><td rowspan="1" colspan="1">
                      <bold><italic><tp:taxon-name><tp:taxon-name-part taxon-name-part-type="genus" reg="Carebara"/><tp:taxon-name-part taxon-name-part-type="species" reg="wheeleri">wheeleri</tp:taxon-name-part></tp:taxon-name></italic> (Ettershank)</bold>
                    </td></tr><tr><td rowspan="1" colspan="1">–</td><td rowspan="1" colspan="1">Mandible with 5 teeth on masticatory margin; clypeus with the anterior margin of median portion concave distinctly</td><td rowspan="1" colspan="1">
                      <bold><italic><tp:taxon-name><tp:taxon-name-part taxon-name-part-type="genus" reg="Carebara">C.</tp:taxon-name-part><tp:taxon-name-part taxon-name-part-type="species" reg="obtusidenta">obtusidenta</tp:taxon-name-part></tp:taxon-name></italic> (Xu)</bold>
                    </td></tr><tr><td rowspan="1" colspan="1">23</td><td rowspan="1" colspan="1">Horns connected by a developed transverse ridge (Fig. <xref ref-type="fig" rid="F19">19A</xref>)</td><td rowspan="1" colspan="1">
                      <bold>24</bold>
                    </td></tr><tr><td rowspan="1" colspan="1">–</td><td rowspan="1" colspan="1">Horns not connected by a developed transverse ridge (Fig. <xref ref-type="fig" rid="F19">19B</xref>)</td><td rowspan="1" colspan="1">
                      <bold>25</bold>
                    </td></tr><tr><td rowspan="1" colspan="1">24</td><td rowspan="1" colspan="1">Head capsule thin with straight anterior margin in lateral view (Fig. <xref ref-type="fig" rid="F20">20A</xref>)</td><td rowspan="1" colspan="1">
                      <bold><italic><tp:taxon-name><tp:taxon-name-part taxon-name-part-type="genus" reg="Carebara">C.</tp:taxon-name-part><tp:taxon-name-part taxon-name-part-type="species" reg="bihornata">bihornata</tp:taxon-name-part></tp:taxon-name></italic> (Xu)</bold>
                    </td></tr><tr><td rowspan="1" colspan="1">–</td><td rowspan="1" colspan="1">Head capsule thick with convex anterior margin in lateral view (Fig. <xref ref-type="fig" rid="F20">20B</xref>)</td><td rowspan="1" colspan="1">
                      <bold><italic><tp:taxon-name><tp:taxon-name-part taxon-name-part-type="genus" reg="Carebara">C.</tp:taxon-name-part><tp:taxon-name-part taxon-name-part-type="species" reg="sakamotoi">sakamotoi</tp:taxon-name-part></tp:taxon-name></italic> Terayama et al.</bold>
                    </td></tr><tr><td rowspan="1" colspan="1">25</td><td rowspan="1" colspan="1">Body larger with TL 3.0–3.5 mm</td><td rowspan="1" colspan="1">
                      <bold><italic><tp:taxon-name><tp:taxon-name-part taxon-name-part-type="genus" reg="Carebara">C.</tp:taxon-name-part><tp:taxon-name-part taxon-name-part-type="species" reg="polyphemus">polyphemus</tp:taxon-name-part></tp:taxon-name></italic> (Wheeler)</bold>
                    </td></tr><tr><td rowspan="1" colspan="1">–</td><td rowspan="1" colspan="1">Body smaller with TL 1.5–2.3 mm</td><td rowspan="1" colspan="1">
                      <bold>26</bold>
                    </td></tr><tr><td rowspan="1" colspan="1">26</td><td rowspan="1" colspan="1">Mandible with 4 teeth on masticatory margin</td><td rowspan="1" colspan="1">
                      <bold><italic><tp:taxon-name><tp:taxon-name-part taxon-name-part-type="genus" reg="Carebara">C.</tp:taxon-name-part><tp:taxon-name-part taxon-name-part-type="species" reg="taiponica">taiponica</tp:taxon-name-part></tp:taxon-name></italic> (Wheeler)</bold>
                    </td></tr><tr><td rowspan="1" colspan="1">–</td><td rowspan="1" colspan="1">Mandible with 5 teeth on masticatory margin</td><td rowspan="1" colspan="1">
                      <bold>27</bold>
                    </td></tr><tr><td rowspan="1" colspan="1">27</td><td rowspan="1" colspan="1">Head coarsely microreticulate; frons and vertex with many striae (Fig. <xref ref-type="fig" rid="F21">21A</xref>)</td><td rowspan="1" colspan="1">
                      <bold><italic><tp:taxon-name><tp:taxon-name-part taxon-name-part-type="genus" reg="Carebara">C.</tp:taxon-name-part><tp:taxon-name-part taxon-name-part-type="species" reg="yamatonis">yamatonis</tp:taxon-name-part></tp:taxon-name></italic> (Terayama)</bold>
                    </td></tr><tr><td rowspan="1" colspan="1">–</td><td rowspan="1" colspan="1">Head largely smooth and shiny (Fig. <xref ref-type="fig" rid="F21">21B</xref>)</td><td rowspan="1" colspan="1">
                      <bold>28</bold>
                    </td></tr><tr><td rowspan="1" colspan="1">28</td><td rowspan="1" colspan="1">Anterodorsal corner of propodeum prominent, forming an acute tooth behind metanotal groove (Fig. <xref ref-type="fig" rid="F22">22A</xref>)</td><td rowspan="1" colspan="1">
                      <bold><italic><tp:taxon-name><tp:taxon-name-part taxon-name-part-type="genus" reg="Carebara">C.</tp:taxon-name-part><tp:taxon-name-part taxon-name-part-type="species" reg="sauteri">sauteri</tp:taxon-name-part></tp:taxon-name></italic> (Forel)</bold>
                    </td></tr><tr><td rowspan="1" colspan="1">–</td><td rowspan="1" colspan="1">Anterodorsal corner of propodeum not forming an acute tooth (Fig. <xref ref-type="fig" rid="F22">22B</xref>)</td><td rowspan="1" colspan="1">
                      <bold><italic><tp:taxon-name><tp:taxon-name-part taxon-name-part-type="genus" reg="Carebara">C.</tp:taxon-name-part><tp:taxon-name-part taxon-name-part-type="species" reg="rectidorsa">rectidorsa</tp:taxon-name-part></tp:taxon-name></italic> (Xu)</bold>
                    </td></tr><tr><td rowspan="1" colspan="1">29</td><td rowspan="1" colspan="1">Head nearly square, ~ as long as broad; eyes with 16 facets; head with 3 ocelli; dorsum of mesosoma straight (Fig. <xref ref-type="fig" rid="F23">23A, B</xref>)</td><td rowspan="1" colspan="1">
                      <bold><italic><tp:taxon-name><tp:taxon-name-part taxon-name-part-type="genus" reg="Carebara">C.</tp:taxon-name-part><tp:taxon-name-part taxon-name-part-type="species" reg="hunanensis">hunanensis</tp:taxon-name-part></tp:taxon-name></italic> (Xu)</bold>
                    </td></tr><tr><td rowspan="1" colspan="1">–</td><td rowspan="1" colspan="1">Head rectangular, longer than broad; eyes with &lt; 10 facets; head without ocelli; dorsum of mesosoma not straight</td><td rowspan="1" colspan="1">
                      <bold>30</bold>
                    </td></tr><tr><td rowspan="1" colspan="1">30</td><td rowspan="1" colspan="1">Propodeum with a pair of acute teeth; head with fine reticulations</td><td rowspan="1" colspan="1">
                      <bold><italic><tp:taxon-name><tp:taxon-name-part taxon-name-part-type="genus" reg="Carebara">C.</tp:taxon-name-part><tp:taxon-name-part taxon-name-part-type="species" reg="reticapita">reticapita</tp:taxon-name-part></tp:taxon-name></italic> (Xu)</bold>
                    </td></tr><tr><td rowspan="1" colspan="1">–</td><td rowspan="1" colspan="1">Propodeum forms an obtuse angle; head smooth, at most sparsely punctured</td><td rowspan="1" colspan="1">
                      <bold>31</bold>
                    </td></tr><tr><td rowspan="1" colspan="1">31</td><td rowspan="1" colspan="1">Posterodorsal corner of propodeum forming a right angle of ~ 90° (Fig. <xref ref-type="fig" rid="F24">24A</xref>)</td><td rowspan="1" colspan="1">
                      <bold><italic><tp:taxon-name><tp:taxon-name-part taxon-name-part-type="genus" reg="Carebara">C.</tp:taxon-name-part><tp:taxon-name-part taxon-name-part-type="species" reg="pseudolusciosa">pseudolusciosa</tp:taxon-name-part></tp:taxon-name></italic> (Wu &amp; Wang)</bold>
                    </td></tr><tr><td rowspan="1" colspan="1">–</td><td rowspan="1" colspan="1">Posterodorsal corner of propodeum forming an obtuse angle of more than 90° (Fig. <xref ref-type="fig" rid="F24">24B</xref>)</td><td rowspan="1" colspan="1">
                      <bold>32</bold>
                    </td></tr><tr><td rowspan="1" colspan="1">32</td><td rowspan="1" colspan="1">Vertex with transverse striations</td><td rowspan="1" colspan="1">
                      <bold><italic><tp:taxon-name><tp:taxon-name-part taxon-name-part-type="genus" reg="Carebara">C.</tp:taxon-name-part><tp:taxon-name-part taxon-name-part-type="species" reg="jiangxiensis">jiangxiensis</tp:taxon-name-part></tp:taxon-name></italic> (Wu &amp; Wang)</bold>
                    </td></tr><tr><td rowspan="1" colspan="1">–</td><td rowspan="1" colspan="1">Vertex smooth and with no striations</td><td rowspan="1" colspan="1">
                      <bold>33</bold>
                    </td></tr><tr><td rowspan="1" colspan="1">33</td><td rowspan="1" colspan="1">Antenna 10-segmented; katepisternum rugose-reticulate; body distinctly larger with TL &gt; 2.6 mm (Fig. <xref ref-type="fig" rid="F25">25A</xref>)</td><td rowspan="1" colspan="1">
                      <bold><italic><tp:taxon-name><tp:taxon-name-part taxon-name-part-type="genus" reg="Carebara">C.</tp:taxon-name-part><tp:taxon-name-part taxon-name-part-type="species" reg="laeviceps">laeviceps</tp:taxon-name-part></tp:taxon-name></italic> sp. nov.</bold>
                    </td></tr><tr><td rowspan="1" colspan="1">–</td><td rowspan="1" colspan="1">Antenna 9-segmented; katepisternum smooth and shiny; body smaller with TL ~ 2 mm (Fig. <xref ref-type="fig" rid="F25">25B</xref>)</td><td rowspan="1" colspan="1">
                      <bold><italic><tp:taxon-name><tp:taxon-name-part taxon-name-part-type="genus" reg="Carebara">C.</tp:taxon-name-part><tp:taxon-name-part taxon-name-part-type="species" reg="lusciosa">lusciosa</tp:taxon-name-part></tp:taxon-name></italic> (Wheeler)</bold>
                    </td></tr></tbody></table></table-wrap><fig id="F2" position="float" orientation="portrait"><object-id xmlns:xlink="http://www.w3.org/1999/xlink" content-type="doi" xlink:type="simple">10.3897/zookeys.1190.110552.figure2</object-id><object-id xmlns:xlink="http://www.w3.org/1999/xlink" content-type="arpha" xlink:type="simple">960150A0-F283-5537-A9FC-8C53C0709C16</object-id><label>Figure 2.</label><caption><p>Antenna <bold>A</bold> 11-segmented <bold>B</bold> 9-segmented <bold>C</bold> 10-segmented.</p></caption><graphic xmlns:xlink="http://www.w3.org/1999/xlink" xlink:href="zookeys-1190-001_article-110552__-g002.jpg" position="float" orientation="portrait" xlink:type="simple" id="oo_971543.jpg"><uri content-type="original_file" xlink:type="simple">https://binary.pensoft.net/fig/971543</uri></graphic></fig><fig id="F3" position="float" orientation="portrait"><object-id xmlns:xlink="http://www.w3.org/1999/xlink" content-type="doi" xlink:type="simple">10.3897/zookeys.1190.110552.figure3</object-id><object-id xmlns:xlink="http://www.w3.org/1999/xlink" content-type="arpha" xlink:type="simple">20F2BCAA-C499-51DB-89D6-DA70F9FE6EA3</object-id><label>Figure 3.</label><caption><p>Mesosoma <bold>A</bold> longer spine <bold>B</bold> shorter spine.</p></caption><graphic xmlns:xlink="http://www.w3.org/1999/xlink" xlink:href="zookeys-1190-001_article-110552__-g003.jpg" position="float" orientation="portrait" xlink:type="simple" id="oo_971545.jpg"><uri content-type="original_file" xlink:type="simple">https://binary.pensoft.net/fig/971545</uri></graphic></fig><fig id="F4" position="float" orientation="portrait"><object-id xmlns:xlink="http://www.w3.org/1999/xlink" content-type="doi" xlink:type="simple">10.3897/zookeys.1190.110552.figure4</object-id><object-id xmlns:xlink="http://www.w3.org/1999/xlink" content-type="arpha" xlink:type="simple">AA87D2FA-BD03-5A23-9046-A78D6D7552EF</object-id><label>Figure 4.</label><caption><p>Head in full-face view and mesosoma in lateral view (the largest major worker) <bold>A</bold> head with an ocellus <bold>B</bold> head with no ocelli <bold>C</bold> mesoscutellum strongly convex <bold>D</bold> mesoscutellum broadly convex.</p></caption><graphic xmlns:xlink="http://www.w3.org/1999/xlink" xlink:href="zookeys-1190-001_article-110552__-g004.jpg" position="float" orientation="portrait" xlink:type="simple" id="oo_971546.jpg"><uri content-type="original_file" xlink:type="simple">https://binary.pensoft.net/fig/971546</uri></graphic></fig><fig id="F5" position="float" orientation="portrait"><object-id xmlns:xlink="http://www.w3.org/1999/xlink" content-type="doi" xlink:type="simple">10.3897/zookeys.1190.110552.figure5</object-id><object-id xmlns:xlink="http://www.w3.org/1999/xlink" content-type="arpha" xlink:type="simple">BE08BF0B-FCF1-5F10-899C-3479244BBE95</object-id><label>Figure 5.</label><caption><p>Heads of <italic><tp:taxon-name><tp:taxon-name-part taxon-name-part-type="genus" reg="Carebara">C.</tp:taxon-name-part><tp:taxon-name-part taxon-name-part-type="species" reg="diversa">diversa</tp:taxon-name-part></tp:taxon-name></italic> and <italic><tp:taxon-name><tp:taxon-name-part taxon-name-part-type="genus" reg="Carebara">C.</tp:taxon-name-part><tp:taxon-name-part taxon-name-part-type="species" reg="diversa">diversa</tp:taxon-name-part><tp:taxon-name-part taxon-name-part-type="subspecies" reg="laotina">laotina</tp:taxon-name-part></tp:taxon-name></italic> in full-face view (the largest major worker) <bold>A</bold><italic><tp:taxon-name><tp:taxon-name-part taxon-name-part-type="genus" reg="Carebara">C.</tp:taxon-name-part><tp:taxon-name-part taxon-name-part-type="species" reg="diversa">diversa</tp:taxon-name-part><tp:taxon-name-part taxon-name-part-type="subspecies" reg="laotina">laotina</tp:taxon-name-part></tp:taxon-name></italic>, head with broader smooth space, wrinkles mostly transverse <bold>B</bold><italic><tp:taxon-name><tp:taxon-name-part taxon-name-part-type="genus" reg="Carebara">C.</tp:taxon-name-part><tp:taxon-name-part taxon-name-part-type="species" reg="diversa">diversa</tp:taxon-name-part></tp:taxon-name></italic>, head with more narrowed smooth space, wrinkles fine and diverged.</p></caption><graphic xmlns:xlink="http://www.w3.org/1999/xlink" xlink:href="zookeys-1190-001_article-110552__-g005.jpg" position="float" orientation="portrait" xlink:type="simple" id="oo_971547.jpg"><uri content-type="original_file" xlink:type="simple">https://binary.pensoft.net/fig/971547</uri></graphic></fig><fig id="F6" position="float" orientation="portrait"><object-id xmlns:xlink="http://www.w3.org/1999/xlink" content-type="doi" xlink:type="simple">10.3897/zookeys.1190.110552.figure6</object-id><object-id xmlns:xlink="http://www.w3.org/1999/xlink" content-type="arpha" xlink:type="simple">265F3F69-DB10-547E-9D87-D2F507E29481</object-id><label>Figure 6.</label><caption><p>Pronotal spines <bold>A</bold> curving forward <bold>B</bold> backwards.</p></caption><graphic xmlns:xlink="http://www.w3.org/1999/xlink" xlink:href="zookeys-1190-001_article-110552__-g006.jpg" position="float" orientation="portrait" xlink:type="simple" id="oo_971548.jpg"><uri content-type="original_file" xlink:type="simple">https://binary.pensoft.net/fig/971548</uri></graphic></fig><fig id="F7" position="float" orientation="portrait"><object-id xmlns:xlink="http://www.w3.org/1999/xlink" content-type="doi" xlink:type="simple">10.3897/zookeys.1190.110552.figure7</object-id><object-id xmlns:xlink="http://www.w3.org/1999/xlink" content-type="arpha" xlink:type="simple">CDDE337B-2E73-575E-B2C8-D1752E0243AA</object-id><label>Figure 7.</label><caption><p>Head in full-face view <bold>A</bold> head mostly smooth and shiny <bold>B</bold> head mostly striate.</p></caption><graphic xmlns:xlink="http://www.w3.org/1999/xlink" xlink:href="zookeys-1190-001_article-110552__-g007.jpg" position="float" orientation="portrait" xlink:type="simple" id="oo_971549.jpg"><uri content-type="original_file" xlink:type="simple">https://binary.pensoft.net/fig/971549</uri></graphic></fig><fig id="F8" position="float" orientation="portrait"><object-id xmlns:xlink="http://www.w3.org/1999/xlink" content-type="doi" xlink:type="simple">10.3897/zookeys.1190.110552.figure8</object-id><object-id xmlns:xlink="http://www.w3.org/1999/xlink" content-type="arpha" xlink:type="simple">9F48AFE1-A04F-5A22-819B-C5ABF8CF3D4E</object-id><label>Figure 8.</label><caption><p>Head in full-face view, mesosoma and petiole in lateral view <bold>A</bold> head without a coarse black line <bold>B</bold> head with a coarse black line in median longitudinal groove <bold>C</bold> propodeal spines pointing backward, petiolar node round above <bold>D</bold> propodeal spines curving forward, petiolar node narrowed above.</p></caption><graphic xmlns:xlink="http://www.w3.org/1999/xlink" xlink:href="zookeys-1190-001_article-110552__-g008.jpg" position="float" orientation="portrait" xlink:type="simple" id="oo_971550.jpg"><uri content-type="original_file" xlink:type="simple">https://binary.pensoft.net/fig/971550</uri></graphic></fig><fig id="F9" position="float" orientation="portrait"><object-id xmlns:xlink="http://www.w3.org/1999/xlink" content-type="doi" xlink:type="simple">10.3897/zookeys.1190.110552.figure9</object-id><object-id xmlns:xlink="http://www.w3.org/1999/xlink" content-type="arpha" xlink:type="simple">A0E697DE-0197-5129-B032-6F1C2DEE38BD</object-id><label>Figure 9.</label><caption><p>Head and mesosoma in lateral view, postpetiolar node in dorsal view <bold>A</bold><italic><tp:taxon-name><tp:taxon-name-part taxon-name-part-type="genus" reg="Carebara">C.</tp:taxon-name-part><tp:taxon-name-part taxon-name-part-type="species" reg="vespillo">vespillo</tp:taxon-name-part></tp:taxon-name></italic>, hairs sparse <bold>B</bold><italic><tp:taxon-name><tp:taxon-name-part taxon-name-part-type="genus" reg="Carebara">C.</tp:taxon-name-part><tp:taxon-name-part taxon-name-part-type="species" reg="melasolena">melasolena</tp:taxon-name-part></tp:taxon-name></italic>, hairs abundant <bold>C</bold><italic><tp:taxon-name><tp:taxon-name-part taxon-name-part-type="genus" reg="Carebara">C.</tp:taxon-name-part><tp:taxon-name-part taxon-name-part-type="species" reg="vespillo">vespillo</tp:taxon-name-part></tp:taxon-name></italic>, postpetiolar node nearly as long as wide <bold>D</bold><italic><tp:taxon-name><tp:taxon-name-part taxon-name-part-type="genus" reg="Carebara">C.</tp:taxon-name-part><tp:taxon-name-part taxon-name-part-type="species" reg="melasolena">melasolena</tp:taxon-name-part></tp:taxon-name></italic>, postpetiolar node distinctly wider than long.</p></caption><graphic xmlns:xlink="http://www.w3.org/1999/xlink" xlink:href="zookeys-1190-001_article-110552__-g009.jpg" position="float" orientation="portrait" xlink:type="simple" id="oo_971551.jpg"><uri content-type="original_file" xlink:type="simple">https://binary.pensoft.net/fig/971551</uri></graphic></fig><fig id="F10" position="float" orientation="portrait"><object-id xmlns:xlink="http://www.w3.org/1999/xlink" content-type="doi" xlink:type="simple">10.3897/zookeys.1190.110552.figure10</object-id><object-id xmlns:xlink="http://www.w3.org/1999/xlink" content-type="arpha" xlink:type="simple">D1D2B3A8-74A2-54CC-B129-69A428EBA553</object-id><label>Figure 10.</label><caption><p>Head in full-face view and mesosoma in lateral view (the largest major worker) <bold>A</bold> head of <italic><tp:taxon-name><tp:taxon-name-part taxon-name-part-type="genus" reg="Carebara">C.</tp:taxon-name-part><tp:taxon-name-part taxon-name-part-type="species" reg="trechideros">trechideros</tp:taxon-name-part></tp:taxon-name></italic>, mandibles with longitudinal striations, interspaces between striations punctured <bold>B</bold> head of <italic><tp:taxon-name><tp:taxon-name-part taxon-name-part-type="genus" reg="Carebara">C.</tp:taxon-name-part><tp:taxon-name-part taxon-name-part-type="species" reg="zengchengensis">zengchengensis</tp:taxon-name-part></tp:taxon-name></italic>, mandibles without striations, interspaces between striations smooth <bold>C</bold> propodeal spines curving forward <bold>D</bold> propodeal spines straight and not curved.</p></caption><graphic xmlns:xlink="http://www.w3.org/1999/xlink" xlink:href="zookeys-1190-001_article-110552__-g010.jpg" position="float" orientation="portrait" xlink:type="simple" id="oo_971552.jpg"><uri content-type="original_file" xlink:type="simple">https://binary.pensoft.net/fig/971552</uri></graphic></fig><fig id="F11" position="float" orientation="portrait"><object-id xmlns:xlink="http://www.w3.org/1999/xlink" content-type="doi" xlink:type="simple">10.3897/zookeys.1190.110552.figure11</object-id><object-id xmlns:xlink="http://www.w3.org/1999/xlink" content-type="arpha" xlink:type="simple">81C74AA6-7DA2-54D8-95E7-082C2BDE2825</object-id><label>Figure 11.</label><caption><p>Mandibles <bold>A</bold> mandible with 5 teeth <bold>B</bold> mandible with 6 teeth.</p></caption><graphic xmlns:xlink="http://www.w3.org/1999/xlink" xlink:href="zookeys-1190-001_article-110552__-g011.jpg" position="float" orientation="portrait" xlink:type="simple" id="oo_971553.jpg"><uri content-type="original_file" xlink:type="simple">https://binary.pensoft.net/fig/971553</uri></graphic></fig><fig id="F12" position="float" orientation="portrait"><object-id xmlns:xlink="http://www.w3.org/1999/xlink" content-type="doi" xlink:type="simple">10.3897/zookeys.1190.110552.figure12</object-id><object-id xmlns:xlink="http://www.w3.org/1999/xlink" content-type="arpha" xlink:type="simple">D266FDD6-ACE0-56EB-9FE0-7DF59D2306CC</object-id><label>Figure 12.</label><caption><p>Horns <bold>A</bold> posterolateral corners of head with minute tubercles <bold>B</bold> posterolateral corners of head with developed horns.</p></caption><graphic xmlns:xlink="http://www.w3.org/1999/xlink" xlink:href="zookeys-1190-001_article-110552__-g012.jpg" position="float" orientation="portrait" xlink:type="simple" id="oo_971554.jpg"><uri content-type="original_file" xlink:type="simple">https://binary.pensoft.net/fig/971554</uri></graphic></fig><fig id="F13" position="float" orientation="portrait"><object-id xmlns:xlink="http://www.w3.org/1999/xlink" content-type="doi" xlink:type="simple">10.3897/zookeys.1190.110552.figure13</object-id><object-id xmlns:xlink="http://www.w3.org/1999/xlink" content-type="arpha" xlink:type="simple">828D533E-A1A1-5F5D-9F06-9B50A26B5F01</object-id><label>Figure 13.</label><caption><p>Two <italic><tp:taxon-name><tp:taxon-name-part taxon-name-part-type="genus" reg="Carebara">Carebara</tp:taxon-name-part></tp:taxon-name></italic> species in lateral view <bold>A</bold><italic><tp:taxon-name><tp:taxon-name-part taxon-name-part-type="genus" reg="Carebara">C.</tp:taxon-name-part><tp:taxon-name-part taxon-name-part-type="species" reg="curvispina">curvispina</tp:taxon-name-part></tp:taxon-name></italic>, propodeal denticles down-inclined, first segment of gaster finely punctuate, eyes absent <bold>B</bold><italic><tp:taxon-name><tp:taxon-name-part taxon-name-part-type="genus" reg="Carebara">C.</tp:taxon-name-part><tp:taxon-name-part taxon-name-part-type="species" reg="striata">striata</tp:taxon-name-part></tp:taxon-name></italic>, propodeal denticles dorsoposteriorly pointed, first segment of gaster densely longitudinally striate, eyes present.</p></caption><graphic xmlns:xlink="http://www.w3.org/1999/xlink" xlink:href="zookeys-1190-001_article-110552__-g013.jpg" position="float" orientation="portrait" xlink:type="simple" id="oo_971555.jpg"><uri content-type="original_file" xlink:type="simple">https://binary.pensoft.net/fig/971555</uri></graphic></fig><fig id="F14" position="float" orientation="portrait"><object-id xmlns:xlink="http://www.w3.org/1999/xlink" content-type="doi" xlink:type="simple">10.3897/zookeys.1190.110552.figure14</object-id><object-id xmlns:xlink="http://www.w3.org/1999/xlink" content-type="arpha" xlink:type="simple">E5965C4B-C163-5DBA-8DFA-F7485AD73FAE</object-id><label>Figure 14.</label><caption><p>The number of teeth <bold>A</bold> 4-teethed <bold>B</bold> 5-teethed <bold>C</bold> 6-teethed.</p></caption><graphic xmlns:xlink="http://www.w3.org/1999/xlink" xlink:href="zookeys-1190-001_article-110552__-g014.jpg" position="float" orientation="portrait" xlink:type="simple" id="oo_971556.jpg"><uri content-type="original_file" xlink:type="simple">https://binary.pensoft.net/fig/971556</uri></graphic></fig><fig id="F15" position="float" orientation="portrait"><object-id xmlns:xlink="http://www.w3.org/1999/xlink" content-type="doi" xlink:type="simple">10.3897/zookeys.1190.110552.figure15</object-id><object-id xmlns:xlink="http://www.w3.org/1999/xlink" content-type="arpha" xlink:type="simple">54052FF6-D38D-5DF9-8546-4FF3632362C6</object-id><label>Figure 15.</label><caption><p>Head in full-face view and tergum in lateral view (<italic><tp:taxon-name><tp:taxon-name-part taxon-name-part-type="genus" reg="Carebara">C.</tp:taxon-name-part><tp:taxon-name-part taxon-name-part-type="species" reg="qianliyan">qianliyan</tp:taxon-name-part></tp:taxon-name></italic>) <bold>A</bold><abbrev xmlns:xlink="http://www.w3.org/1999/xlink" xlink:title="Head Length" id="ABBRID0EPCAI" xlink:type="simple">HL</abbrev> &gt; 1 mm <bold>B</bold> first gastral tergum punctate with longitudinal striations.</p></caption><graphic xmlns:xlink="http://www.w3.org/1999/xlink" xlink:href="zookeys-1190-001_article-110552__-g015.jpg" position="float" orientation="portrait" xlink:type="simple" id="oo_971557.jpg"><uri content-type="original_file" xlink:type="simple">https://binary.pensoft.net/fig/971557</uri></graphic></fig><fig id="F16" position="float" orientation="portrait"><object-id xmlns:xlink="http://www.w3.org/1999/xlink" content-type="doi" xlink:type="simple">10.3897/zookeys.1190.110552.figure16</object-id><object-id xmlns:xlink="http://www.w3.org/1999/xlink" content-type="arpha" xlink:type="simple">AF88E7EA-3D43-500C-AE14-225D6E3935C3</object-id><label>Figure 16.</label><caption><p>Horns or tubercles on the posterior corner of head <bold>A</bold> distinct horns <bold>B</bold> small tubercles <bold>C</bold> no horns or tubercles.</p></caption><graphic xmlns:xlink="http://www.w3.org/1999/xlink" xlink:href="zookeys-1190-001_article-110552__-g016.jpg" position="float" orientation="portrait" xlink:type="simple" id="oo_971558.jpg"><uri content-type="original_file" xlink:type="simple">https://binary.pensoft.net/fig/971558</uri></graphic></fig><fig id="F17" position="float" orientation="portrait"><object-id xmlns:xlink="http://www.w3.org/1999/xlink" content-type="doi" xlink:type="simple">10.3897/zookeys.1190.110552.figure17</object-id><object-id xmlns:xlink="http://www.w3.org/1999/xlink" content-type="arpha" xlink:type="simple">E870C877-75B9-5C3E-8FAA-94A4CBF0BA00</object-id><label>Figure 17.</label><caption><p>Propodeum in lateral view <bold>A</bold> propodeum with protruding denticles <bold>B</bold> propodeum forming an obtuse angle <bold>C</bold> propodeum rounded.</p></caption><graphic xmlns:xlink="http://www.w3.org/1999/xlink" xlink:href="zookeys-1190-001_article-110552__-g017.jpg" position="float" orientation="portrait" xlink:type="simple" id="oo_971559.jpg"><uri content-type="original_file" xlink:type="simple">https://binary.pensoft.net/fig/971559</uri></graphic></fig><fig id="F18" position="float" orientation="portrait"><object-id xmlns:xlink="http://www.w3.org/1999/xlink" content-type="doi" xlink:type="simple">10.3897/zookeys.1190.110552.figure18</object-id><object-id xmlns:xlink="http://www.w3.org/1999/xlink" content-type="arpha" xlink:type="simple">19B1A0EA-76E9-56C7-A5E1-A6D65C1CCA73</object-id><label>Figure 18.</label><caption><p>Striations and metanotal groove <bold>A</bold> head with transverse striations <bold>B</bold> metanotal groove impressed deeply <bold>C</bold> metanotal groove impressed shallowly.</p></caption><graphic xmlns:xlink="http://www.w3.org/1999/xlink" xlink:href="zookeys-1190-001_article-110552__-g018.jpg" position="float" orientation="portrait" xlink:type="simple" id="oo_971560.jpg"><uri content-type="original_file" xlink:type="simple">https://binary.pensoft.net/fig/971560</uri></graphic></fig><fig id="F19" position="float" orientation="portrait"><object-id xmlns:xlink="http://www.w3.org/1999/xlink" content-type="doi" xlink:type="simple">10.3897/zookeys.1190.110552.figure19</object-id><object-id xmlns:xlink="http://www.w3.org/1999/xlink" content-type="arpha" xlink:type="simple">A4384AA2-9AED-592D-A887-B0EC97B6BE13</object-id><label>Figure 19.</label><caption><p>Horns in dorsal view <bold>A</bold> horns connected by a transverse ridge <bold>B</bold> horns not connected by a transverse ridge.</p></caption><graphic xmlns:xlink="http://www.w3.org/1999/xlink" xlink:href="zookeys-1190-001_article-110552__-g019.jpg" position="float" orientation="portrait" xlink:type="simple" id="oo_971561.jpg"><uri content-type="original_file" xlink:type="simple">https://binary.pensoft.net/fig/971561</uri></graphic></fig><fig id="F20" position="float" orientation="portrait"><object-id xmlns:xlink="http://www.w3.org/1999/xlink" content-type="doi" xlink:type="simple">10.3897/zookeys.1190.110552.figure20</object-id><object-id xmlns:xlink="http://www.w3.org/1999/xlink" content-type="arpha" xlink:type="simple">D49D386F-DC6E-510F-80CB-066E83DBB47C</object-id><label>Figure 20.</label><caption><p>Head capsule in lateral view <bold>A</bold> head capsule thin with anterior margin straight <bold>B</bold> head capsule thick with anterior margin convex.</p></caption><graphic xmlns:xlink="http://www.w3.org/1999/xlink" xlink:href="zookeys-1190-001_article-110552__-g020.jpg" position="float" orientation="portrait" xlink:type="simple" id="oo_971562.jpg"><uri content-type="original_file" xlink:type="simple">https://binary.pensoft.net/fig/971562</uri></graphic></fig><fig id="F21" position="float" orientation="portrait"><object-id xmlns:xlink="http://www.w3.org/1999/xlink" content-type="doi" xlink:type="simple">10.3897/zookeys.1190.110552.figure21</object-id><object-id xmlns:xlink="http://www.w3.org/1999/xlink" content-type="arpha" xlink:type="simple">17EE5063-AC9F-5405-BA4E-D17B3CFD0227</object-id><label>Figure 21.</label><caption><p>Head in full-face view <bold>A</bold> head with dense microreticulation <bold>B</bold> head largely smooth and shiny.</p></caption><graphic xmlns:xlink="http://www.w3.org/1999/xlink" xlink:href="zookeys-1190-001_article-110552__-g021.jpg" position="float" orientation="portrait" xlink:type="simple" id="oo_971563.jpg"><uri content-type="original_file" xlink:type="simple">https://binary.pensoft.net/fig/971563</uri></graphic></fig><fig id="F22" position="float" orientation="portrait"><object-id xmlns:xlink="http://www.w3.org/1999/xlink" content-type="doi" xlink:type="simple">10.3897/zookeys.1190.110552.figure22</object-id><object-id xmlns:xlink="http://www.w3.org/1999/xlink" content-type="arpha" xlink:type="simple">9057AA61-7B7C-5744-BCC8-B3EC35FA8774</object-id><label>Figure 22.</label><caption><p>Mesosoma in lateral view <bold>A</bold> anterodorsal corner of propodeum forming an acute tooth <bold>B</bold> anterodorsal corner of propodeum not forming an acute tooth.</p></caption><graphic xmlns:xlink="http://www.w3.org/1999/xlink" xlink:href="zookeys-1190-001_article-110552__-g022.jpg" position="float" orientation="portrait" xlink:type="simple" id="oo_971564.jpg"><uri content-type="original_file" xlink:type="simple">https://binary.pensoft.net/fig/971564</uri></graphic></fig><fig id="F23" position="float" orientation="portrait"><object-id xmlns:xlink="http://www.w3.org/1999/xlink" content-type="doi" xlink:type="simple">10.3897/zookeys.1190.110552.figure23</object-id><object-id xmlns:xlink="http://www.w3.org/1999/xlink" content-type="arpha" xlink:type="simple">F29AB489-AC96-503C-8391-27D3483BABA9</object-id><label>Figure 23.</label><caption><p><italic><tp:taxon-name><tp:taxon-name-part taxon-name-part-type="genus" reg="Carebara">C.</tp:taxon-name-part><tp:taxon-name-part taxon-name-part-type="species" reg="hunanensis">hunanensis</tp:taxon-name-part></tp:taxon-name></italic><bold>A</bold> head with 3 ocelli in full-face view <bold>B</bold> dorsum of mesosoma straight in lateral view.</p></caption><graphic xmlns:xlink="http://www.w3.org/1999/xlink" xlink:href="zookeys-1190-001_article-110552__-g023.jpg" position="float" orientation="portrait" xlink:type="simple" id="oo_971565.jpg"><uri content-type="original_file" xlink:type="simple">https://binary.pensoft.net/fig/971565</uri></graphic></fig><fig id="F24" position="float" orientation="portrait"><object-id xmlns:xlink="http://www.w3.org/1999/xlink" content-type="doi" xlink:type="simple">10.3897/zookeys.1190.110552.figure24</object-id><object-id xmlns:xlink="http://www.w3.org/1999/xlink" content-type="arpha" xlink:type="simple">F1FB9F3D-65D7-5EBA-8193-42D6A15BBAB6</object-id><label>Figure 24.</label><caption><p>Propodeum in lateral view <bold>A</bold> posterodorsal corner forming an right angle <bold>B</bold> posterodorsal corner forming an obtuse angle.</p></caption><graphic xmlns:xlink="http://www.w3.org/1999/xlink" xlink:href="zookeys-1190-001_article-110552__-g024.jpg" position="float" orientation="portrait" xlink:type="simple" id="oo_971566.jpg"><uri content-type="original_file" xlink:type="simple">https://binary.pensoft.net/fig/971566</uri></graphic></fig><fig id="F25" position="float" orientation="portrait"><object-id xmlns:xlink="http://www.w3.org/1999/xlink" content-type="doi" xlink:type="simple">10.3897/zookeys.1190.110552.figure25</object-id><object-id xmlns:xlink="http://www.w3.org/1999/xlink" content-type="arpha" xlink:type="simple">6026830B-F40C-5BAA-AA3E-048A1F6699A5</object-id><label>Figure 25.</label><caption><p>Katepisternum in lateral view <bold>A</bold> katepisternum rugose-reticulate <bold>B</bold> katepisternum smooth.</p></caption><graphic xmlns:xlink="http://www.w3.org/1999/xlink" xlink:href="zookeys-1190-001_article-110552__-g025.jpg" position="float" orientation="portrait" xlink:type="simple" id="oo_971567.jpg"><uri content-type="original_file" xlink:type="simple">https://binary.pensoft.net/fig/971567</uri></graphic></fig></sec></tp:treatment-sec><ref-list><ref id="B22"><mixed-citation xmlns:xlink="http://www.w3.org/1999/xlink" xlink:type="simple"><person-group><name name-style="western"><surname>Fischer</surname><given-names>G</given-names></name><name name-style="western"><surname>Azorsa</surname><given-names>F</given-names></name><name name-style="western"><surname>Fisher</surname><given-names>BL</given-names></name></person-group> (<year>2014</year>) <article-title>The ant genus <italic><tp:taxon-name><tp:taxon-name-part taxon-name-part-type="genus">Carebara</tp:taxon-name-part></tp:taxon-name></italic> Westwood (<tp:taxon-name><tp:taxon-name-part taxon-name-part-type="order">Hymenoptera</tp:taxon-name-part></tp:taxon-name>, <tp:taxon-name><tp:taxon-name-part taxon-name-part-type="family">Formicidae</tp:taxon-name-part></tp:taxon-name>): Synonymisation of <italic><tp:taxon-name><tp:taxon-name-part taxon-name-part-type="genus">Pheidologeton</tp:taxon-name-part></tp:taxon-name></italic> Mayr under <italic><tp:taxon-name><tp:taxon-name-part taxon-name-part-type="genus">Carebara</tp:taxon-name-part></tp:taxon-name></italic>, establishment and revision of the <italic><tp:taxon-name><tp:taxon-name-part taxon-name-part-type="genus">C.</tp:taxon-name-part><tp:taxon-name-part taxon-name-part-type="species">polita</tp:taxon-name-part></tp:taxon-name></italic> species group.</article-title><source>ZooKeys</source><volume>438</volume>: <fpage>57</fpage>–<lpage>112</lpage>. <ext-link xlink:href="10.3897/zookeys.438.7922" ext-link-type="doi" xlink:type="simple">https://doi.org/10.3897/zookeys.438.7922</ext-link></mixed-citation></ref><ref id="B20"><mixed-citation xmlns:xlink="http://www.w3.org/1999/xlink" xlink:type="simple"><person-group><name name-style="western"><surname>Fernández</surname><given-names>F</given-names></name></person-group> (<year>2004</year>) <article-title>The American species of the myrmicine ant genus <italic><tp:taxon-name><tp:taxon-name-part taxon-name-part-type="genus">Carebara</tp:taxon-name-part></tp:taxon-name></italic> Westwood (<tp:taxon-name><tp:taxon-name-part taxon-name-part-type="order">Hymenoptera</tp:taxon-name-part></tp:taxon-name>: <tp:taxon-name><tp:taxon-name-part taxon-name-part-type="family">Formicidae</tp:taxon-name-part></tp:taxon-name>).</article-title><source>Caldasia</source><volume>26</volume>: <fpage>191</fpage>–<lpage>238</lpage>.</mixed-citation></ref><ref id="B21"><mixed-citation xmlns:xlink="http://www.w3.org/1999/xlink" xlink:type="simple"><person-group><name name-style="western"><surname>Fernández</surname><given-names>F</given-names></name></person-group> (<year>2010</year>) <article-title>A new species of <italic><tp:taxon-name><tp:taxon-name-part taxon-name-part-type="genus">Carebara</tp:taxon-name-part></tp:taxon-name></italic> from the Philippines with notes and comments on the systematics of the <italic><tp:taxon-name><tp:taxon-name-part taxon-name-part-type="genus">Carebara</tp:taxon-name-part></tp:taxon-name></italic> genus group (<tp:taxon-name><tp:taxon-name-part taxon-name-part-type="order">Hymenoptera</tp:taxon-name-part></tp:taxon-name>: <tp:taxon-name><tp:taxon-name-part taxon-name-part-type="family">Formicidae</tp:taxon-name-part></tp:taxon-name>: <tp:taxon-name><tp:taxon-name-part taxon-name-part-type="subfamily">Myrmicinae</tp:taxon-name-part></tp:taxon-name>).</article-title><source>Caldasia</source><volume>32</volume>: <fpage>191</fpage>–<lpage>203</lpage>.</mixed-citation></ref><ref id="B70"><mixed-citation xmlns:xlink="http://www.w3.org/1999/xlink" xlink:type="simple"><person-group><name name-style="western"><surname>Xu</surname><given-names>ZH</given-names></name></person-group> (<year>2003</year>) <article-title>A systematic study on Chinese species of the ant genus <italic><tp:taxon-name><tp:taxon-name-part taxon-name-part-type="genus">Oligomyrmex</tp:taxon-name-part></tp:taxon-name></italic> Mayr (<tp:taxon-name><tp:taxon-name-part taxon-name-part-type="order">Hymenoptera</tp:taxon-name-part></tp:taxon-name>: <tp:taxon-name><tp:taxon-name-part taxon-name-part-type="family">Formicidae</tp:taxon-name-part></tp:taxon-name>).</article-title><source>Acta Zootaxonomica Sinica</source><volume>28</volume>: <fpage>310</fpage>–<lpage>322</lpage>.</mixed-citation></ref><ref id="B78"><mixed-citation xmlns:xlink="http://www.w3.org/1999/xlink" xlink:type="simple"><person-group><name name-style="western"><surname>Zhou</surname><given-names>S</given-names></name><name name-style="western"><surname>Zheng</surname><given-names>Z</given-names></name></person-group> (<year>1997</year>) <article-title>A taxonomic study on the ant genus <italic><tp:taxon-name><tp:taxon-name-part taxon-name-part-type="genus">Pheidologeton</tp:taxon-name-part></tp:taxon-name></italic> Mayr in Guangxi (<tp:taxon-name><tp:taxon-name-part taxon-name-part-type="order">Hymenoptera</tp:taxon-name-part></tp:taxon-name>: <tp:taxon-name><tp:taxon-name-part taxon-name-part-type="family">Formicidae</tp:taxon-name-part></tp:taxon-name>).</article-title><source>Zoological Research</source><volume>18</volume>: <fpage>163</fpage>–<lpage>170</lpage>. <ext-link xlink:href="http://antbase.org/ants/publications/8443/8443.pdf" ext-link-type="uri" xlink:type="simple">http://antbase.org/ants/publications/8443/8443.pdf</ext-link> [In Chinese]</mixed-citation></ref><ref id="B5"><mixed-citation xmlns:xlink="http://www.w3.org/1999/xlink" xlink:type="simple"><person-group><name name-style="western"><surname>Bharti</surname><given-names>H</given-names></name><name name-style="western"><surname>Kumar</surname><given-names>R</given-names></name></person-group> (<year>2013</year>) <article-title>Six new species of <italic><tp:taxon-name><tp:taxon-name-part taxon-name-part-type="genus">Carebara</tp:taxon-name-part></tp:taxon-name></italic> Westwood (<tp:taxon-name><tp:taxon-name-part taxon-name-part-type="order">Hymenoptera</tp:taxon-name-part></tp:taxon-name>: <tp:taxon-name><tp:taxon-name-part taxon-name-part-type="family">Formicidae</tp:taxon-name-part></tp:taxon-name>) with restructuring of world species groups and a key to Indian species.</article-title><source>Journal of Entomological Research Society</source><volume>15</volume>(<issue>1</issue>): <fpage>47</fpage>–<lpage>67</lpage>. <ext-link xlink:href="10.2478/vzoo-2013-0018" ext-link-type="doi" xlink:type="simple">https://doi.org/10.2478/vzoo-2013-0018</ext-link></mixed-citation></ref><ref id="B23"><mixed-citation xmlns:xlink="http://www.w3.org/1999/xlink" xlink:type="simple"><person-group><name name-style="western"><surname>Fischer</surname><given-names>G</given-names></name><name name-style="western"><surname>Zorsa</surname><given-names>FH</given-names></name><name name-style="western"><surname>Garcia</surname><given-names>F</given-names></name><name name-style="western"><surname>Mikheyev</surname><given-names>A</given-names></name><name name-style="western"><surname>Economo</surname><given-names>E</given-names></name></person-group> (<year>2015</year>) <article-title>Two new phragmotic ant species from Africa: Morphology and next-generation sequencing solve a caste association problem in the genus <italic><tp:taxon-name><tp:taxon-name-part taxon-name-part-type="genus">Carebara</tp:taxon-name-part></tp:taxon-name></italic> Westwood.</article-title><source>ZooKeys</source><volume>525</volume>: <fpage>77</fpage>–<lpage>105</lpage>. <ext-link xlink:href="10.3897/zookeys.525.6057" ext-link-type="doi" xlink:type="simple">https://doi.org/10.3897/zookeys.525.6057</ext-link></mixed-citation></ref><ref id="B33"><mixed-citation xmlns:xlink="http://www.w3.org/1999/xlink" xlink:type="simple"><person-group><name name-style="western"><surname>Hosoishi</surname><given-names>S</given-names></name><name name-style="western"><surname>Yamane</surname><given-names>S</given-names></name><name name-style="western"><surname>Sokh</surname><given-names>H</given-names></name></person-group> (<year>2022</year>) <article-title>Discovery of a new phragmotic species of the ant genus <italic><tp:taxon-name><tp:taxon-name-part taxon-name-part-type="genus">Carebara</tp:taxon-name-part></tp:taxon-name></italic> Westwood, 1840 (<tp:taxon-name><tp:taxon-name-part taxon-name-part-type="order">Hymenoptera</tp:taxon-name-part></tp:taxon-name>, <tp:taxon-name><tp:taxon-name-part taxon-name-part-type="family">Formicidae</tp:taxon-name-part></tp:taxon-name>) from Cambodia.</article-title><source>Journal of <tp:taxon-name><tp:taxon-name-part taxon-name-part-type="order">Hymenoptera</tp:taxon-name-part></tp:taxon-name> Research</source><volume>91</volume>: <fpage>357</fpage>–<lpage>374</lpage>. <ext-link xlink:href="10.3897/jhr.91.82490" ext-link-type="doi" xlink:type="simple">https://doi.org/10.3897/jhr.91.82490</ext-link></mixed-citation></ref><ref id="B77"><mixed-citation xmlns:xlink="http://www.w3.org/1999/xlink" xlink:type="simple"><person-group><name name-style="western"><surname>Zhou</surname><given-names>S</given-names></name><name name-style="western"><surname>Zhao</surname><given-names>S</given-names></name><name name-style="western"><surname>Jia</surname><given-names>F</given-names></name></person-group> (<year>2006</year>) <article-title>A taxonomic study on the ant genus <italic><tp:taxon-name><tp:taxon-name-part taxon-name-part-type="genus">Pheidologeton</tp:taxon-name-part></tp:taxon-name></italic> Mayr (<tp:taxon-name><tp:taxon-name-part taxon-name-part-type="order">Hymenoptera</tp:taxon-name-part></tp:taxon-name>, <tp:taxon-name><tp:taxon-name-part taxon-name-part-type="family">Formicidae</tp:taxon-name-part></tp:taxon-name>, <tp:taxon-name><tp:taxon-name-part taxon-name-part-type="subfamily">Myrmicinae</tp:taxon-name-part></tp:taxon-name>) from China.</article-title><source>Acta Zootaxonomica Sinica</source><volume>31</volume>: <fpage>870</fpage>–<lpage>873</lpage>. <ext-link xlink:href="http://www.cqvip.com/qk/90158x/200604/23155773.html" ext-link-type="uri" xlink:type="simple">http://www.cqvip.com/qk/90158x/200604/23155773.html</ext-link></mixed-citation></ref></ref-list></tp:taxon-treatment>
