# Supplementary material for: ﻿A new ant species of the genus Carebara Westwood, 1840 (Hymenoptera, Formicidae, Myrmicinae) with a key to Chinese species
Source: Zookeys. 2024 Jan 22;1190:1–37. doi: 10.3897/zookeys.1190.110552 (PMC10825862; doi:10.3897/zookeys.1190.110552)
Supplement: XML Treatment for Carebara laeviceps [file zookeys.1190.110552-treatment2.xml]

<!DOCTYPE tp:taxon-treatment
  PUBLIC "-//TaxonX//DTD Taxonomic Treatment Publishing DTD v0 20100105//EN" "tax-treatment-NSO.dtd">
<tp:taxon-treatment xmlns:tp="http://www.plazi.org/taxpub"><tp:treatment-meta><kwd-group><label>Taxon classification</label><kwd>
              <named-content content-type="kingdom">Animalia</named-content>
            </kwd><kwd>
              <named-content content-type="order">Hymenoptera</named-content>
            </kwd><kwd>
              <named-content content-type="family">Formicidae</named-content>
            </kwd></kwd-group><mixed-citation publication-type="journal"><person-group><name><surname>Liu</surname><given-names>Zhi-yu</given-names></name><name><surname>Zhong</surname><given-names>Ying</given-names></name><name><surname>Huang</surname><given-names>Yu-yuan</given-names></name><name><surname>Ran</surname><given-names>Hao</given-names></name><name><surname>Song</surname><given-names>Fan</given-names></name></person-group><article-title>﻿A new ant species of the genus <italic><tp:taxon-name><tp:taxon-name-part taxon-name-part-type="genus" reg="Carebara">Carebara</tp:taxon-name-part></tp:taxon-name></italic> Westwood, 1840 (<tp:taxon-name><tp:taxon-name-part taxon-name-part-type="order">Hymenoptera</tp:taxon-name-part></tp:taxon-name>, <tp:taxon-name><tp:taxon-name-part taxon-name-part-type="family">Formicidae</tp:taxon-name-part></tp:taxon-name>, <tp:taxon-name><tp:taxon-name-part taxon-name-part-type="subfamily">Myrmicinae</tp:taxon-name-part></tp:taxon-name>) with a key to Chinese species</article-title><source>Zookeys</source><day>22</day><month>01</month><year>2024</year><volume>1190</volume><fpage>1</fpage><lpage>37</lpage><pub-id pub-id-type="doi">10.3897/zookeys.1190.110552</pub-id></mixed-citation></tp:treatment-meta><tp:nomenclature><label>﻿</label><tp:taxon-name>
            <object-id xmlns:xlink="http://www.w3.org/1999/xlink" content-type="arpha" xlink:type="simple">F79A4277-8CC6-506B-89A7-93537222F769</object-id>
            <tp:taxon-name-part taxon-name-part-type="genus" reg="Carebara">Carebara</tp:taxon-name-part>
            <tp:taxon-name-part taxon-name-part-type="species" reg="laeviceps">laeviceps</tp:taxon-name-part>
            <object-id xmlns:xlink="http://www.w3.org/1999/xlink" content-type="zoobank" xlink:type="simple">https://zoobank.org/A584356D-EADC-4344-9142-4F34D030F4DE</object-id>
          </tp:taxon-name><tp:taxon-authority>Liu &amp; Zhong</tp:taxon-authority><tp:taxon-status xmlns:xlink="http://www.w3.org/1999/xlink" xlink:type="simple">sp. nov.</tp:taxon-status><xref ref-type="fig" rid="F26">Figs 26</xref><xref ref-type="fig" rid="F27">, 27</xref><xref ref-type="fig" rid="F28">, 28</xref><xref ref-type="fig" rid="F29">, 29</xref><xref ref-type="fig" rid="F30">, 30</xref><xref ref-type="fig" rid="F31">, 31</xref></tp:nomenclature><tp:treatment-sec sec-type="type material" id="SECID0EUBBI"><title>Type material.</title><p><abbrev xmlns:xlink="http://www.w3.org/1999/xlink" xlink:title="Forest Insect Herbarium, Ant Specimen Branch of Southwest Forestry University" id="ABBRID0E1BBI" xlink:type="simple">SWFU</abbrev>; <bold><italic>Holotype</italic>.</bold> China: 1 major worker, Sichuan Province, Dazhou City, Kaijiang County, <named-content xmlns:xlink="http://www.w3.org/1999/xlink" content-type="dwc:verbatimCoordinates" xlink:type="simple"><named-content content-type="geo-json" specific-use="{&#34;type&#34;:&#34;Point&#34;,&#34;coordinates&#34;:[107.928611,31.206667]}" id="NCID0EFCBI" xlink:type="simple">31°12'24"N, 107°55'43"E</named-content></named-content>, alt. 1100 m, 27.VI.2022, Gui-chuan Nie, <abbrev xmlns:xlink="http://www.w3.org/1999/xlink" xlink:title="Forest Insect Herbarium, Ant Specimen Branch of Southwest Forestry University" id="ABBRID0EKCBI" xlink:type="simple">SWFU</abbrev> A22-955. <bold><italic>Paratypes</italic>.</bold> China: 3 major workers and 4 minor workers, same data as holotype, <abbrev xmlns:xlink="http://www.w3.org/1999/xlink" xlink:title="Forest Insect Herbarium, Ant Specimen Branch of Southwest Forestry University" id="ABBRID0ESCBI" xlink:type="simple">SWFU</abbrev> A22-955.</p><fig id="F26" position="float" orientation="portrait"><object-id xmlns:xlink="http://www.w3.org/1999/xlink" content-type="doi" xlink:type="simple">10.3897/zookeys.1190.110552.figure26</object-id><object-id xmlns:xlink="http://www.w3.org/1999/xlink" content-type="arpha" xlink:type="simple">54A9F1AB-195C-5F5D-99CB-004B25637F91</object-id><label>Figure 26.</label><caption><p><italic><tp:taxon-name><tp:taxon-name-part taxon-name-part-type="genus" reg="Carebara">Carebara</tp:taxon-name-part><tp:taxon-name-part taxon-name-part-type="species" reg="laeviceps">laeviceps</tp:taxon-name-part></tp:taxon-name></italic> Liu &amp; Zhong, sp. nov. Holotype (major worker) <bold>A</bold> body in lateral view <bold>B</bold> body in dorsal view <bold>C</bold> head in full-face view.</p></caption><graphic xmlns:xlink="http://www.w3.org/1999/xlink" xlink:href="zookeys-1190-001_article-110552__-g026.jpg" position="float" orientation="portrait" xlink:type="simple" id="oo_971568.jpg"><uri content-type="original_file" xlink:type="simple">https://binary.pensoft.net/fig/971568</uri></graphic></fig></tp:treatment-sec><tp:treatment-sec sec-type="description" id="SECID0EUDBI"><title>Description of major worker.</title><p><bold><italic>Measurements</italic>.</bold> Holotype major worker: <abbrev xmlns:xlink="http://www.w3.org/1999/xlink" xlink:title="Head Length" id="ABBRID0E6DBI" xlink:type="simple">HL</abbrev> 0.84, <abbrev xmlns:xlink="http://www.w3.org/1999/xlink" xlink:title="Head Width" id="ABBRID0EDEBI" xlink:type="simple">HW</abbrev> 0.63, <abbrev xmlns:xlink="http://www.w3.org/1999/xlink" xlink:title="Eye Length" id="ABBRID0EHEBI" xlink:type="simple">EL</abbrev> 0.02, <abbrev xmlns:xlink="http://www.w3.org/1999/xlink" xlink:title="Scape Length" id="ABBRID0ELEBI" xlink:type="simple">SL</abbrev> 0.38, <abbrev xmlns:xlink="http://www.w3.org/1999/xlink" xlink:title="Weber’s Length" id="ABBRID0EPEBI" xlink:type="simple">WL</abbrev> 0.73, <abbrev xmlns:xlink="http://www.w3.org/1999/xlink" xlink:title="Pronotum Width" id="ABBRID0ETEBI" xlink:type="simple">PNW</abbrev> 0.42, <abbrev xmlns:xlink="http://www.w3.org/1999/xlink" xlink:title="Pronotum Height" id="ABBRID0EXEBI" xlink:type="simple">PNH</abbrev> 0.29, <abbrev xmlns:xlink="http://www.w3.org/1999/xlink" xlink:title="Promesonotum Height" id="ABBRID0E2EBI" xlink:type="simple">MNH</abbrev> 0.48, <abbrev xmlns:xlink="http://www.w3.org/1999/xlink" xlink:title="Propodeum Height" id="ABBRID0E6EBI" xlink:type="simple">PDH</abbrev> 0.32, <abbrev xmlns:xlink="http://www.w3.org/1999/xlink" xlink:title="Petiolar Length" id="ABBRID0EDFBI" xlink:type="simple">PTL</abbrev> 0.30, <abbrev xmlns:xlink="http://www.w3.org/1999/xlink" xlink:title="Petiolar Height" id="ABBRID0EHFBI" xlink:type="simple">PTH</abbrev> 0.23, <abbrev xmlns:xlink="http://www.w3.org/1999/xlink" xlink:title="Petiolar Width" id="ABBRID0ELFBI" xlink:type="simple">PTW</abbrev> 0.22, <abbrev xmlns:xlink="http://www.w3.org/1999/xlink" xlink:title="Postpetiolar Length" id="ABBRID0EPFBI" xlink:type="simple">PPL</abbrev> 0.21, <abbrev xmlns:xlink="http://www.w3.org/1999/xlink" xlink:title="Postpetiolar Height" id="ABBRID0ETFBI" xlink:type="simple">PPH</abbrev> 0.18, <abbrev xmlns:xlink="http://www.w3.org/1999/xlink" xlink:title="Postpetiolar Width" id="ABBRID0EXFBI" xlink:type="simple">PPW</abbrev> 0.25, <abbrev xmlns:xlink="http://www.w3.org/1999/xlink" xlink:title="Cephalic index" id="ABBRID0E2FBI" xlink:type="simple">CI</abbrev> 75, <abbrev xmlns:xlink="http://www.w3.org/1999/xlink" xlink:title="Scape index" id="ABBRID0E6FBI" xlink:type="simple">SI</abbrev> 60, <abbrev xmlns:xlink="http://www.w3.org/1999/xlink" xlink:title="Eye index" id="ABBRID0EDGBI" xlink:type="simple">EI</abbrev> 3, <abbrev xmlns:xlink="http://www.w3.org/1999/xlink" xlink:title="Lateral postpetiole index" id="ABBRID0EHGBI" xlink:type="simple">LPpI</abbrev> 117, <abbrev xmlns:xlink="http://www.w3.org/1999/xlink" xlink:title="Dorsal postpetiole index" id="ABBRID0ELGBI" xlink:type="simple">DPpI</abbrev> 119, <abbrev xmlns:xlink="http://www.w3.org/1999/xlink" xlink:title="Postpetiole width index" id="ABBRID0EPGBI" xlink:type="simple">PpWI</abbrev> 114, <abbrev xmlns:xlink="http://www.w3.org/1999/xlink" xlink:title="Postpetiole length index" id="ABBRID0ETGBI" xlink:type="simple">PpLI</abbrev> 70, <abbrev xmlns:xlink="http://www.w3.org/1999/xlink" xlink:title="Postpetiole height index" id="ABBRID0EXGBI" xlink:type="simple">PpHI</abbrev> 78, <abbrev xmlns:xlink="http://www.w3.org/1999/xlink" xlink:title="Postpetiole index" id="ABBRID0E2GBI" xlink:type="simple">PPI</abbrev> 60. Paratype major workers (<italic>n</italic> = 3): <abbrev xmlns:xlink="http://www.w3.org/1999/xlink" xlink:title="Head Length" id="ABBRID0EBHBI" xlink:type="simple">HL</abbrev> 0.88 (0.85–0.90), <abbrev xmlns:xlink="http://www.w3.org/1999/xlink" xlink:title="Head Width" id="ABBRID0EFHBI" xlink:type="simple">HW</abbrev> 0.68 (0.66–0.70), <abbrev xmlns:xlink="http://www.w3.org/1999/xlink" xlink:title="Eye Length" id="ABBRID0EJHBI" xlink:type="simple">EL</abbrev> 0.03 (0.02–0.05), <abbrev xmlns:xlink="http://www.w3.org/1999/xlink" xlink:title="Scape Length" id="ABBRID0ENHBI" xlink:type="simple">SL</abbrev> 0.36 (0.35–0.36), <abbrev xmlns:xlink="http://www.w3.org/1999/xlink" xlink:title="Weber’s Length" id="ABBRID0ERHBI" xlink:type="simple">WL</abbrev> 0.76 (0.75–0.78), <abbrev xmlns:xlink="http://www.w3.org/1999/xlink" xlink:title="Pronotum Width" id="ABBRID0EVHBI" xlink:type="simple">PNW</abbrev> 0.43 (0.42–0.44), <abbrev xmlns:xlink="http://www.w3.org/1999/xlink" xlink:title="Pronotum Height" id="ABBRID0EZHBI" xlink:type="simple">PNH</abbrev> 0.33 (0.31–0.35), <abbrev xmlns:xlink="http://www.w3.org/1999/xlink" xlink:title="Promesonotum Height" id="ABBRID0E4HBI" xlink:type="simple">MNH</abbrev> 0.44 (0.43–0.44), <abbrev xmlns:xlink="http://www.w3.org/1999/xlink" xlink:title="Propodeum Height" id="ABBRID0EBIBI" xlink:type="simple">PDH</abbrev> 0.33 (0.30–0.35), <abbrev xmlns:xlink="http://www.w3.org/1999/xlink" xlink:title="Petiolar Length" id="ABBRID0EFIBI" xlink:type="simple">PTL</abbrev> 0.30 (0.26–0.33), <abbrev xmlns:xlink="http://www.w3.org/1999/xlink" xlink:title="Petiolar Height" id="ABBRID0EJIBI" xlink:type="simple">PTH</abbrev> 0.23 (0.22–0.23), <abbrev xmlns:xlink="http://www.w3.org/1999/xlink" xlink:title="Petiolar Width" id="ABBRID0ENIBI" xlink:type="simple">PTW</abbrev> 0.20 (0.19–0.20), <abbrev xmlns:xlink="http://www.w3.org/1999/xlink" xlink:title="Postpetiolar Length" id="ABBRID0ERIBI" xlink:type="simple">PPL</abbrev> 0.17 (0.14–0.19), <abbrev xmlns:xlink="http://www.w3.org/1999/xlink" xlink:title="Postpetiolar Height" id="ABBRID0EVIBI" xlink:type="simple">PPH</abbrev> 0.18 (0.15–0.20), <abbrev xmlns:xlink="http://www.w3.org/1999/xlink" xlink:title="Postpetiolar Width" id="ABBRID0EZIBI" xlink:type="simple">PPW</abbrev> 0.26 (0.25–0.27), <abbrev xmlns:xlink="http://www.w3.org/1999/xlink" xlink:title="Cephalic index" id="ABBRID0E4IBI" xlink:type="simple">CI</abbrev> 78 (77–78), <abbrev xmlns:xlink="http://www.w3.org/1999/xlink" xlink:title="Scape index" id="ABBRID0EBJBI" xlink:type="simple">SI</abbrev> 52 (51–55), <abbrev xmlns:xlink="http://www.w3.org/1999/xlink" xlink:title="Eye index" id="ABBRID0EFJBI" xlink:type="simple">EI</abbrev> 4.38 (3–7.14), <abbrev xmlns:xlink="http://www.w3.org/1999/xlink" xlink:title="Lateral postpetiole index" id="ABBRID0EJJBI" xlink:type="simple">LPpI</abbrev> 107 (94–127), <abbrev xmlns:xlink="http://www.w3.org/1999/xlink" xlink:title="Dorsal postpetiole index" id="ABBRID0ENJBI" xlink:type="simple">DPpI</abbrev> 144 (131–153), <abbrev xmlns:xlink="http://www.w3.org/1999/xlink" xlink:title="Postpetiole width index" id="ABBRID0ERJBI" xlink:type="simple">PpWI</abbrev> 132 (130–135), <abbrev xmlns:xlink="http://www.w3.org/1999/xlink" xlink:title="Postpetiole length index" id="ABBRID0EVJBI" xlink:type="simple">PpLI</abbrev> 59 (57–61), <abbrev xmlns:xlink="http://www.w3.org/1999/xlink" xlink:title="Postpetiole height index" id="ABBRID0EZJBI" xlink:type="simple">PpHI</abbrev> 75 (65–83), <abbrev xmlns:xlink="http://www.w3.org/1999/xlink" xlink:title="Postpetiole index" id="ABBRID0E4JBI" xlink:type="simple">PPI</abbrev> 60 (58–61). <bold><italic>Head</italic>.</bold> Large, subrectangular with lateral margins straight and parallel in full-face view, distinctly longer than broad, ~ 1.3× as long as wide; posterior margin slightly concave medially; posterolateral corner rounded and without horns in lateral view. Mandible triangular with five teeth on the masticatory margin. Clypeus steep and flat in lateral view; anterior margin of clypeus nearly straight with median portion indistinctly concave. Frontal lobes concealing condylar bulb. Ocelli absent. Eyes minute, located a little behind the anterior 1/3 length of head, ~ 0.3 mm from mandibular insertions to eyes. Antenna 10-segmented with a 2-segmented club; scape short, ~ 0.4× as long as <abbrev xmlns:xlink="http://www.w3.org/1999/xlink" xlink:title="Head Length" id="ABBRID0EFKBI" xlink:type="simple">HL</abbrev>; apex of scape below mid-length of distance from antennal insertion to vertexal corner when scape is laid back. Dorsum of head flat in lateral view. <bold><italic>Mesosoma</italic>.</bold> In lateral view, promesonotum slightly convex with moderately rounded dorsum; the sides of pronotum strongly convex and rounded in dorsal view; promesonotal suture indistinct. Metanotal groove deeply impressed. Anterodorsal corner of propodeum forms an acute tooth behind the metanotal groove in lateral view; propodeum lower than promesonotum with flat dorsum; the declivity and dorsum of propodeum forming an obtuse angle in lateral view; declivitous edge of propodeum with a pair of indistinct carinae; lateral margins of propodeum strongly convex in dorsal view. <bold><italic>Waist</italic>.</bold> Petiole ~ 0.8× as high as long with a long peduncle; petiolar node wider than long in dorsal view. In lateral view, the peduncle without angled tooth in anteroventral corner and the ventral margin of peduncle slightly convex; dorsum of petiole rounded in lateral view; anterior and posterior surfaces of petiolar node moderately convex. Postpetiolar node slightly lower than petiolar node, roundly convex. In dorsal view, postpetiole wider than petiole (<abbrev xmlns:xlink="http://www.w3.org/1999/xlink" xlink:title="Postpetiolar Width" id="ABBRID0EWKBI" xlink:type="simple">PPW</abbrev> 0.25, <abbrev xmlns:xlink="http://www.w3.org/1999/xlink" xlink:title="Petiolar Width" id="ABBRID0E1KBI" xlink:type="simple">PTW</abbrev> 0.22), both petiolar and postpetiolar nodes with convex lateral margins. <bold><italic>Gaster</italic>.</bold> Long and oval. <bold><italic>Sculpture and hairs</italic>.</bold> Mandibles, Median portion of clypeus and area from frons to posterior margin of head smooth and shiny, except genae and frontal lobes longitudinally striate. Posterior area of head without striations or carinae. Dorsum and lateral face of pronotum mostly smooth and shiny; anterior face of pronotal disc with fine reticular rugae. Mesonotum smooth; anepisternum and katepisternum strongly rugose-reticulate. In dorsal view, metanotal groove with several longitudinally parallel rugulae; propodeum mostly smooth in dorsal view; lateral face and declivity of propodeum weakly rugose-reticulate and with indistinct transverse rugulae in lateral view. Dorsum of petiolar node smooth; the lateral faces of node and peduncle rugose-reticulate; postpetiole weakly reticulate in dorsal view; ventral area of petiole and postpetiole strongly reticulate in lateral view. Gaster smooth and shiny. Head capsule covered with erect to subdecumbent hairs; while hairs on scapes and mandibles mostly decumbent. Dorsum of pronotum and mesonotum with abundant long erect hairs in lateral view; hairs on lateral face of mesosoma and dorsum of propodeum much sparser. Dorsum of petiole and postpetiole, and gaster with long erect to decumbent hairs; the ventral margin of petiole and postpetiole with no hairs in lateral view. <bold><italic>Color.</italic></bold> Head yellowish brown with clypeus and genae slightly darker; masticatory margin of mandible black. Mesosoma and petiole yellowish brown. Color of appendages and gaster paler.</p><fig id="F27" position="float" orientation="portrait"><object-id xmlns:xlink="http://www.w3.org/1999/xlink" content-type="doi" xlink:type="simple">10.3897/zookeys.1190.110552.figure27</object-id><object-id xmlns:xlink="http://www.w3.org/1999/xlink" content-type="arpha" xlink:type="simple">9A7021AE-C3D8-5358-A354-F381AEF7E2EA</object-id><label>Figure 27.</label><caption><p><italic><tp:taxon-name><tp:taxon-name-part taxon-name-part-type="genus" reg="Carebara">Carebara</tp:taxon-name-part><tp:taxon-name-part taxon-name-part-type="species" reg="laeviceps">laeviceps</tp:taxon-name-part></tp:taxon-name></italic> Liu &amp; Zhong, sp. nov. Major worker under SEM (not holotype) <bold>A</bold> head in lateral view <bold>B</bold> head in full-face view.</p></caption><graphic xmlns:xlink="http://www.w3.org/1999/xlink" xlink:href="zookeys-1190-001_article-110552__-g027.jpg" position="float" orientation="portrait" xlink:type="simple" id="oo_971569.jpg"><uri content-type="original_file" xlink:type="simple">https://binary.pensoft.net/fig/971569</uri></graphic></fig></tp:treatment-sec><tp:treatment-sec sec-type="description" id="SECID0EFMBI"><title>Description of minor worker.</title><p><bold><italic>Measurements</italic>.</bold> Paratype minor workers (<italic>n</italic> = 4): <abbrev xmlns:xlink="http://www.w3.org/1999/xlink" xlink:title="Head Length" id="ABBRID0ESMBI" xlink:type="simple">HL</abbrev> 0.46 (0.44–0.48), <abbrev xmlns:xlink="http://www.w3.org/1999/xlink" xlink:title="Head Width" id="ABBRID0EWMBI" xlink:type="simple">HW</abbrev> 0.44 (0.42–0.46), <abbrev xmlns:xlink="http://www.w3.org/1999/xlink" xlink:title="Eye Length" id="ABBRID0E1MBI" xlink:type="simple">EL</abbrev> 0.01, <abbrev xmlns:xlink="http://www.w3.org/1999/xlink" xlink:title="Scape Length" id="ABBRID0E5MBI" xlink:type="simple">SL</abbrev> 0.31 (0.30–0.32), <abbrev xmlns:xlink="http://www.w3.org/1999/xlink" xlink:title="Weber’s Length" id="ABBRID0ECNBI" xlink:type="simple">WL</abbrev> 0.52 (0.51–0.52), <abbrev xmlns:xlink="http://www.w3.org/1999/xlink" xlink:title="Pronotum Width" id="ABBRID0EGNBI" xlink:type="simple">PNW</abbrev> 0.28 (0.27–0.29), <abbrev xmlns:xlink="http://www.w3.org/1999/xlink" xlink:title="Pronotum Height" id="ABBRID0EKNBI" xlink:type="simple">PNH</abbrev> 0.20 (0.20–0.21), <abbrev xmlns:xlink="http://www.w3.org/1999/xlink" xlink:title="Promesonotum Height" id="ABBRID0EONBI" xlink:type="simple">MNH</abbrev> 0.29 (0.27–0.31), <abbrev xmlns:xlink="http://www.w3.org/1999/xlink" xlink:title="Propodeum Height" id="ABBRID0ESNBI" xlink:type="simple">PDH</abbrev> 0.21 (0.19–0.23), <abbrev xmlns:xlink="http://www.w3.org/1999/xlink" xlink:title="Petiolar Length" id="ABBRID0EWNBI" xlink:type="simple">PTL</abbrev> 0.18 (0.17–0.19), <abbrev xmlns:xlink="http://www.w3.org/1999/xlink" xlink:title="Petiolar Height" id="ABBRID0E1NBI" xlink:type="simple">PTH</abbrev> 0.15 (0.14–0.15), <abbrev xmlns:xlink="http://www.w3.org/1999/xlink" xlink:title="Petiolar Width" id="ABBRID0E5NBI" xlink:type="simple">PTW</abbrev> 0.13 (0.12–0.13), <abbrev xmlns:xlink="http://www.w3.org/1999/xlink" xlink:title="Postpetiolar Length" id="ABBRID0ECOBI" xlink:type="simple">PPL</abbrev> 0.12 (0.11–0.12), <abbrev xmlns:xlink="http://www.w3.org/1999/xlink" xlink:title="Postpetiolar Height" id="ABBRID0EGOBI" xlink:type="simple">PPH</abbrev> 0.11 (0.10–0.11), <abbrev xmlns:xlink="http://www.w3.org/1999/xlink" xlink:title="Postpetiolar Width" id="ABBRID0EKOBI" xlink:type="simple">PPW</abbrev> 0.16, <abbrev xmlns:xlink="http://www.w3.org/1999/xlink" xlink:title="Cephalic index" id="ABBRID0EOOBI" xlink:type="simple">CI</abbrev> 94 (88–98), <abbrev xmlns:xlink="http://www.w3.org/1999/xlink" xlink:title="Scape index" id="ABBRID0ESOBI" xlink:type="simple">SI</abbrev> 70 (65–74), <abbrev xmlns:xlink="http://www.w3.org/1999/xlink" xlink:title="Eye index" id="ABBRID0EWOBI" xlink:type="simple">EI</abbrev> 2, <abbrev xmlns:xlink="http://www.w3.org/1999/xlink" xlink:title="Lateral postpetiole index" id="ABBRID0E1OBI" xlink:type="simple">LPpI</abbrev> 110 (100–120), <abbrev xmlns:xlink="http://www.w3.org/1999/xlink" xlink:title="Dorsal postpetiole index" id="ABBRID0E5OBI" xlink:type="simple">DPpI</abbrev> 139 (133–145), <abbrev xmlns:xlink="http://www.w3.org/1999/xlink" xlink:title="Postpetiole width index" id="ABBRID0ECPBI" xlink:type="simple">PpWI</abbrev> 128 (123–133), <abbrev xmlns:xlink="http://www.w3.org/1999/xlink" xlink:title="Postpetiole length index" id="ABBRID0EGPBI" xlink:type="simple">PpLI</abbrev> 64 (61–71), <abbrev xmlns:xlink="http://www.w3.org/1999/xlink" xlink:title="Postpetiole height index" id="ABBRID0EKPBI" xlink:type="simple">PpHI</abbrev> 73 (67–79), <abbrev xmlns:xlink="http://www.w3.org/1999/xlink" xlink:title="Postpetiole index" id="ABBRID0EOPBI" xlink:type="simple">PPI</abbrev> 57 (55–59). <bold><italic>Head</italic>.</bold> Much smaller (<abbrev xmlns:xlink="http://www.w3.org/1999/xlink" xlink:title="Head Length" id="ABBRID0EWPBI" xlink:type="simple">HL</abbrev> 0.44–0.48, <abbrev xmlns:xlink="http://www.w3.org/1999/xlink" xlink:title="Head Width" id="ABBRID0E1PBI" xlink:type="simple">HW</abbrev> 0.42–0.46) than the head of major worker. In full-face view head subquadrate with lateral margins convex, slightly longer than broad and narrowed both anteriorly and posteriorly, ~ 1.1× as long as wide. Posterior margin of head slightly concave medially, posterolateral corners rounded in full-face view. Dorsum of head broadly convex in lateral view. Anterior margin of clypeus almost straight. Mandible triangular with five teeth on masticatory margin. Eyes minute, situated at the anterior 1/2 length of head, ~ 0.2 mm from mandibular insertions to eyes. Antenna 10-segmented with a 2-segmented club; scape 0.70× as long as <abbrev xmlns:xlink="http://www.w3.org/1999/xlink" xlink:title="Head Width" id="ABBRID0E5PBI" xlink:type="simple">HW</abbrev>; apex of scape reaching 3/5 of the distance from antennal insertion to vertexal corner when scape is laid back. Dorsum of head broadly convex in lateral view. <bold><italic>Mesosoma</italic>.</bold> Promesonotum with dorsal profile slightly arched in lateral view, nearly flat; suture indistinct. Metanotum absent; metanotal groove distinct and strongly impressed; In lateral view, propodeum spineless; the dorsal face of propodeum straight, forming an obtuse angle with the declivity of propodeum; declivity nearly straight, with median portion slightly concave; anterodorsal corner forming an acute tooth behind metanotal groove in lateral view. <bold><italic>Waist</italic>.</bold> Petiole longer than high with long peduncle (<abbrev xmlns:xlink="http://www.w3.org/1999/xlink" xlink:title="Petiolar Length" id="ABBRID0EPQBI" xlink:type="simple">PTL</abbrev> 0.18, <abbrev xmlns:xlink="http://www.w3.org/1999/xlink" xlink:title="Petiolar Height" id="ABBRID0ETQBI" xlink:type="simple">PTH</abbrev> 0.15) in lateral view; ventral margin of petiole slightly convex; petiolar node broader than long with anterodorsal and posterodorsal faces convex in dorsal view. In lateral view, combined profile of anterior face of node and peduncle convex distinctly. Declivity of the posterior face of petiole slightly steeper than anterior face. Postpetiole with lower node than petiole, both dorsa of petiolar and postpetiolar nodes roundly convex. <bold><italic>Gaster</italic>.</bold> Oval, relatively short. <bold><italic>Sculpture and hairs</italic>.</bold> In full-face view, head capsule, clypeus, and mandibles mostly smooth; only gena and frontal lobe with indistinct longitudinal rugulae; sculpture on mesosoma same as major workers. Gaster smooth and shiny. Whole head with abundant erect to suberect hairs; hairs on frons slightly sparser; scapes and lateral margin of mandibles with dense decumbent hairs. Dorsal and lateral faces of promesonotum with long erect hairs and short suberect hairs; propodeum with very sparse hairs. Hairs on waist and gaster like major worker. <bold><italic>Color.</italic></bold> Whole body yellowish white.</p><fig id="F28" position="float" orientation="portrait"><object-id xmlns:xlink="http://www.w3.org/1999/xlink" content-type="doi" xlink:type="simple">10.3897/zookeys.1190.110552.figure28</object-id><object-id xmlns:xlink="http://www.w3.org/1999/xlink" content-type="arpha" xlink:type="simple">8BE77DF5-E27A-5245-918B-B158C1E36B30</object-id><label>Figure 28.</label><caption><p><italic><tp:taxon-name><tp:taxon-name-part taxon-name-part-type="genus" reg="Carebara">Carebara</tp:taxon-name-part><tp:taxon-name-part taxon-name-part-type="species" reg="laeviceps">laeviceps</tp:taxon-name-part></tp:taxon-name></italic> Liu &amp; Zhong, sp. nov. Major worker under SEM (not holotype) <bold>A</bold> mesosoma in lateral view <bold>B</bold> petiole in lateral view <bold>C</bold> postpetiole in lateral view.</p></caption><graphic xmlns:xlink="http://www.w3.org/1999/xlink" xlink:href="zookeys-1190-001_article-110552__-g028.jpg" position="float" orientation="portrait" xlink:type="simple" id="oo_971570.jpg"><uri content-type="original_file" xlink:type="simple">https://binary.pensoft.net/fig/971570</uri></graphic></fig><fig id="F29" position="float" orientation="portrait"><object-id xmlns:xlink="http://www.w3.org/1999/xlink" content-type="doi" xlink:type="simple">10.3897/zookeys.1190.110552.figure29</object-id><object-id xmlns:xlink="http://www.w3.org/1999/xlink" content-type="arpha" xlink:type="simple">C1C3C320-229F-5AD5-80F1-F9004573D845</object-id><label>Figure 29.</label><caption><p><italic><tp:taxon-name><tp:taxon-name-part taxon-name-part-type="genus" reg="Carebara">Carebara</tp:taxon-name-part><tp:taxon-name-part taxon-name-part-type="species" reg="laeviceps">laeviceps</tp:taxon-name-part></tp:taxon-name></italic> Liu &amp; Zhong, sp. nov. Paratype minor worker <bold>A</bold> body in lateral view <bold>B</bold> body in dorsal view <bold>C</bold> head in full-face view.</p></caption><graphic xmlns:xlink="http://www.w3.org/1999/xlink" xlink:href="zookeys-1190-001_article-110552__-g029.jpg" position="float" orientation="portrait" xlink:type="simple" id="oo_971571.jpg"><uri content-type="original_file" xlink:type="simple">https://binary.pensoft.net/fig/971571</uri></graphic></fig></tp:treatment-sec><tp:treatment-sec sec-type="etymology" id="SECID0E5SBI"><title>Etymology.</title><p>The specific epithet <italic>laeviceps</italic> refers to the smooth and shiny head of the major workers.</p></tp:treatment-sec><tp:treatment-sec sec-type="biology" id="SECID0EGTBI"><title>Biology.</title><p>Little known, the type material was collected in the grassland of Hanlin Village, Kaijiang City. The species nests underground and feeds on small invertebrates. Some major workers exhibit a swollen gaster, serving as a storage organ for reserves during foraging.</p><fig id="F30" position="float" orientation="portrait"><object-id xmlns:xlink="http://www.w3.org/1999/xlink" content-type="doi" xlink:type="simple">10.3897/zookeys.1190.110552.figure30</object-id><object-id xmlns:xlink="http://www.w3.org/1999/xlink" content-type="arpha" xlink:type="simple">26D5DC28-75A1-521A-B4A7-E55EDB7191E1</object-id><label>Figure 30.</label><caption><p><italic><tp:taxon-name><tp:taxon-name-part taxon-name-part-type="genus" reg="Carebara">Carebara</tp:taxon-name-part><tp:taxon-name-part taxon-name-part-type="species" reg="laeviceps">laeviceps</tp:taxon-name-part></tp:taxon-name></italic> Liu &amp; Zhong, sp. nov. Minor worker under SEM. head in full-face view.</p></caption><graphic xmlns:xlink="http://www.w3.org/1999/xlink" xlink:href="zookeys-1190-001_article-110552__-g030.jpg" position="float" orientation="portrait" xlink:type="simple" id="oo_971572.jpg"><uri content-type="original_file" xlink:type="simple">https://binary.pensoft.net/fig/971572</uri></graphic></fig></tp:treatment-sec><tp:treatment-sec sec-type="remarks" id="SECID0EDUBI"><title>Remarks.</title><p><italic><tp:taxon-name><tp:taxon-name-part taxon-name-part-type="genus" reg="Carebara">Carebara</tp:taxon-name-part><tp:taxon-name-part taxon-name-part-type="species" reg="laeviceps">laeviceps</tp:taxon-name-part></tp:taxon-name></italic> is most similar to <italic><tp:taxon-name><tp:taxon-name-part taxon-name-part-type="genus" reg="Carebara">C.</tp:taxon-name-part><tp:taxon-name-part taxon-name-part-type="species" reg="lusciosa">lusciosa</tp:taxon-name-part></tp:taxon-name></italic>, <italic><tp:taxon-name><tp:taxon-name-part taxon-name-part-type="genus" reg="Carebara">C.</tp:taxon-name-part><tp:taxon-name-part taxon-name-part-type="species" reg="bouvardi">bouvardi</tp:taxon-name-part></tp:taxon-name></italic> (Santschi, 1913) and <italic><tp:taxon-name><tp:taxon-name-part taxon-name-part-type="genus" reg="Carebara">C.</tp:taxon-name-part><tp:taxon-name-part taxon-name-part-type="species" reg="rectangulata">rectangulata</tp:taxon-name-part></tp:taxon-name></italic> Bharti &amp; Kumar, 2013, but can be easily distinguished from these three species by combination of the following features: antenna 10-segemented (9-segmented in <italic><tp:taxon-name><tp:taxon-name-part taxon-name-part-type="genus" reg="Carebara">C.</tp:taxon-name-part><tp:taxon-name-part taxon-name-part-type="species" reg="lusciosa">lusciosa</tp:taxon-name-part></tp:taxon-name></italic>, <italic><tp:taxon-name><tp:taxon-name-part taxon-name-part-type="genus" reg="Carebara">C.</tp:taxon-name-part><tp:taxon-name-part taxon-name-part-type="species" reg="bouvardi">bouvardi</tp:taxon-name-part></tp:taxon-name></italic>, and <italic><tp:taxon-name><tp:taxon-name-part taxon-name-part-type="genus" reg="Carebara">C.</tp:taxon-name-part><tp:taxon-name-part taxon-name-part-type="species" reg="rectangulata">rectangulata</tp:taxon-name-part></tp:taxon-name></italic>); posterior margin of head without a transverse carina in major worker (with a transverse carina in <italic><tp:taxon-name><tp:taxon-name-part taxon-name-part-type="genus" reg="Carebara">C.</tp:taxon-name-part><tp:taxon-name-part taxon-name-part-type="species" reg="rectangulata">rectangulata</tp:taxon-name-part></tp:taxon-name></italic>); lateral profile of head in major worker parallel in full face view (subparallel in <italic><tp:taxon-name><tp:taxon-name-part taxon-name-part-type="genus" reg="Carebara">C.</tp:taxon-name-part><tp:taxon-name-part taxon-name-part-type="species" reg="lusciosa">lusciosa</tp:taxon-name-part></tp:taxon-name></italic>); katepisternum finely rugose-reticulate in major worker (smooth in <italic><tp:taxon-name><tp:taxon-name-part taxon-name-part-type="genus" reg="Carebara">C.</tp:taxon-name-part><tp:taxon-name-part taxon-name-part-type="species" reg="lusciosa">lusciosa</tp:taxon-name-part></tp:taxon-name></italic>, punctured in <italic><tp:taxon-name><tp:taxon-name-part taxon-name-part-type="genus" reg="Carebara">C.</tp:taxon-name-part><tp:taxon-name-part taxon-name-part-type="species" reg="rectangulata">rectangulata</tp:taxon-name-part></tp:taxon-name></italic>); ventral face of petiole moderately convex (straight in <italic><tp:taxon-name><tp:taxon-name-part taxon-name-part-type="genus" reg="Carebara">C.</tp:taxon-name-part><tp:taxon-name-part taxon-name-part-type="species" reg="bouvardi">bouvardi</tp:taxon-name-part></tp:taxon-name></italic> and <italic><tp:taxon-name><tp:taxon-name-part taxon-name-part-type="genus" reg="Carebara">C.</tp:taxon-name-part><tp:taxon-name-part taxon-name-part-type="species" reg="rectangulata">rectangulata</tp:taxon-name-part></tp:taxon-name></italic>); distinctly larger with TL ~ 2.8 mm (<italic><tp:taxon-name><tp:taxon-name-part taxon-name-part-type="genus" reg="Carebara">C.</tp:taxon-name-part><tp:taxon-name-part taxon-name-part-type="species" reg="lusciosa">lusciosa</tp:taxon-name-part></tp:taxon-name></italic>: 2 mm, <italic><tp:taxon-name><tp:taxon-name-part taxon-name-part-type="genus" reg="Carebara">C.</tp:taxon-name-part><tp:taxon-name-part taxon-name-part-type="species" reg="rectangulata">rectangulata</tp:taxon-name-part></tp:taxon-name></italic>: 2.41 mm, <italic><tp:taxon-name><tp:taxon-name-part taxon-name-part-type="genus" reg="Carebara">C.</tp:taxon-name-part><tp:taxon-name-part taxon-name-part-type="species" reg="bouvardi">bouvardi</tp:taxon-name-part></tp:taxon-name></italic>: ~ 2.4 mm).</p><fig id="F31" position="float" orientation="portrait"><object-id xmlns:xlink="http://www.w3.org/1999/xlink" content-type="doi" xlink:type="simple">10.3897/zookeys.1190.110552.figure31</object-id><object-id xmlns:xlink="http://www.w3.org/1999/xlink" content-type="arpha" xlink:type="simple">5965293D-58DC-504E-A44E-5E6B4E0077CD</object-id><label>Figure 31.</label><caption><p><italic><tp:taxon-name><tp:taxon-name-part taxon-name-part-type="genus" reg="Carebara">Carebara</tp:taxon-name-part><tp:taxon-name-part taxon-name-part-type="species" reg="laeviceps">laeviceps</tp:taxon-name-part></tp:taxon-name></italic> Liu &amp; Zhong, sp. nov. Minor worker under SEM <bold>A</bold> body in lateral view <bold>B</bold> petiole in lateral view <bold>C</bold> postpetiole in lateral view.</p></caption><graphic xmlns:xlink="http://www.w3.org/1999/xlink" xlink:href="zookeys-1190-001_article-110552__-g031.jpg" position="float" orientation="portrait" xlink:type="simple" id="oo_971573.jpg"><uri content-type="original_file" xlink:type="simple">https://binary.pensoft.net/fig/971573</uri></graphic></fig><sec sec-type="﻿Taxonomic checklist of Carebara species in China" id="SECID0EX1BI"><title>﻿Taxonomic checklist of <italic><tp:taxon-name><tp:taxon-name-part taxon-name-part-type="genus" reg="Carebara">Carebara</tp:taxon-name-part></tp:taxon-name></italic> species in China</title><p>A checklist of all known <italic><tp:taxon-name><tp:taxon-name-part taxon-name-part-type="genus" reg="Carebara">Carebara</tp:taxon-name-part></tp:taxon-name></italic> species in China is presented here based on <xref ref-type="bibr" rid="B70">Xu (2003)</xref>, <xref ref-type="bibr" rid="B77">Zhou et al. (2006)</xref>, and Terayama et al. (2012). The changes in taxonomic status, diagnostic features and distribution data of each species are provided. The checklist is arranged alphabetically.</p><p>
              <bold><italic><tp:taxon-name><tp:taxon-name-part taxon-name-part-type="genus" reg="Carebara">C.</tp:taxon-name-part><tp:taxon-name-part taxon-name-part-type="species" reg="acutispina">acutispina</tp:taxon-name-part></tp:taxon-name></italic> (Xu, 2003)</bold>
            </p><p><italic><tp:taxon-name><tp:taxon-name-part taxon-name-part-type="genus" reg="Oligomyrmex">Oligomyrmex</tp:taxon-name-part><tp:taxon-name-part taxon-name-part-type="species" reg="acutispinus">acutispinus</tp:taxon-name-part></tp:taxon-name></italic> Xu, 2003: 315, figs 16–19 (s.w.) China (Yunnan). Indomalaya.</p><p><italic><tp:taxon-name><tp:taxon-name-part taxon-name-part-type="genus" reg="Carebara">Carebara</tp:taxon-name-part><tp:taxon-name-part taxon-name-part-type="species" reg="acutispina">acutispina</tp:taxon-name-part></tp:taxon-name></italic> (Xu, 2003). Combination in <italic><tp:taxon-name><tp:taxon-name-part taxon-name-part-type="genus" reg="Carebara">Carebara</tp:taxon-name-part></tp:taxon-name></italic>: <xref ref-type="bibr" rid="B28">Guénard and Dunn 2012</xref>: 41.</p><p><bold>Geographic distribution.</bold> China (type locality. Sichuan, Yunnan).</p><p><bold>References.</bold><xref ref-type="bibr" rid="B70">Xu (2003)</xref>; <xref ref-type="bibr" rid="B24">Fontanilla et al. (2019)</xref>; <xref ref-type="bibr" rid="B31">He et al. (2020)</xref>; <xref ref-type="bibr" rid="B44">Liu et al. (2020)</xref>; <xref ref-type="bibr" rid="B33">Hosoishi et al. (2022)</xref>.</p><p>
              <bold><italic><tp:taxon-name><tp:taxon-name-part taxon-name-part-type="genus" reg="Carebara">C.</tp:taxon-name-part><tp:taxon-name-part taxon-name-part-type="species" reg="affinis">affinis</tp:taxon-name-part></tp:taxon-name></italic> (Jerdon, 1851)</bold>
            </p><p><italic><tp:taxon-name><tp:taxon-name-part taxon-name-part-type="genus" reg="Oecodoma">Oecodoma</tp:taxon-name-part><tp:taxon-name-part taxon-name-part-type="species" reg="affinis">affinis</tp:taxon-name-part></tp:taxon-name></italic> Jerdon, 1851: 110 (s.w.) India. Indomalaya.</p><p><italic><tp:taxon-name><tp:taxon-name-part taxon-name-part-type="genus" reg="Pheidole">Pheidole</tp:taxon-name-part><tp:taxon-name-part taxon-name-part-type="species" reg="affinis">affinis</tp:taxon-name-part></tp:taxon-name></italic> (Jerdon, 1851). Combination in <italic><tp:taxon-name><tp:taxon-name-part taxon-name-part-type="genus" reg="Pheidole">Pheidole</tp:taxon-name-part></tp:taxon-name></italic>: <xref ref-type="bibr" rid="B54">Smith 1858</xref>: 174.</p><p><italic><tp:taxon-name><tp:taxon-name-part taxon-name-part-type="genus" reg="Pheidologeton">Pheidologeton</tp:taxon-name-part><tp:taxon-name-part taxon-name-part-type="species" reg="affnis">affnis</tp:taxon-name-part></tp:taxon-name></italic> (Jerdon, 1851). Combination in <italic><tp:taxon-name><tp:taxon-name-part taxon-name-part-type="genus" reg="Pheidologeton">Pheidologeton</tp:taxon-name-part></tp:taxon-name></italic>: Roger 1863: 30.</p><p><italic><tp:taxon-name><tp:taxon-name-part taxon-name-part-type="genus" reg="Carebara">Carebara</tp:taxon-name-part><tp:taxon-name-part taxon-name-part-type="species" reg="affinis">affinis</tp:taxon-name-part></tp:taxon-name></italic> (Jerdon, 1851). Combination in <italic><tp:taxon-name><tp:taxon-name-part taxon-name-part-type="genus" reg="Carebara">Carebara</tp:taxon-name-part></tp:taxon-name></italic>: <xref ref-type="bibr" rid="B22">Fischer et al. 2014</xref>: 71.</p><p><bold>Geographic distribution.</bold> Widespread in Australasia and Indomalaya region: Bangladesh, Borneo, China (Guangdong, Guangxi, Hainan, Hong Kong, Taiwan, Xizang, Yunnan), India (type locality), Indonesia, Laos, Malaysia, Myanmar, Nicobar Island, Philippines, Sri Lanka, Thailand, Australia, Papua New Guinea.</p><p><bold>References.</bold><xref ref-type="bibr" rid="B78">Zhou and Zheng (1997)</xref>; <xref ref-type="bibr" rid="B76">Zhou (2001)</xref>; <xref ref-type="bibr" rid="B42">Lin and Wu (2003)</xref>; <xref ref-type="bibr" rid="B77">Zhou et al. (2006)</xref>; <xref ref-type="bibr" rid="B58">Terayama (2009)</xref>; <xref ref-type="bibr" rid="B28">Guénard and Dunn (2012)</xref>; <xref ref-type="bibr" rid="B44">Liu et al. (2020)</xref>.</p><p>
              <bold><italic><tp:taxon-name><tp:taxon-name-part taxon-name-part-type="genus" reg="Carebara">C.</tp:taxon-name-part><tp:taxon-name-part taxon-name-part-type="species" reg="altinodus">altinodus</tp:taxon-name-part></tp:taxon-name></italic> (Xu, 2003)</bold>
            </p><p><italic><tp:taxon-name><tp:taxon-name-part taxon-name-part-type="genus" reg="Oligomyrmex">Oligomyrmex</tp:taxon-name-part><tp:taxon-name-part taxon-name-part-type="species" reg="altinodus">altinodus</tp:taxon-name-part></tp:taxon-name></italic> Xu, 2003: 312, figs 5–8 (s.w.) China (Yunnan). Indomalaya.</p><p><italic><tp:taxon-name><tp:taxon-name-part taxon-name-part-type="genus" reg="Carebara">Carebara</tp:taxon-name-part><tp:taxon-name-part taxon-name-part-type="species" reg="altinodus">altinodus</tp:taxon-name-part></tp:taxon-name></italic> (Xu, 2003). Combination in <italic><tp:taxon-name><tp:taxon-name-part taxon-name-part-type="genus" reg="Carebara">Carebara</tp:taxon-name-part></tp:taxon-name></italic>: <xref ref-type="bibr" rid="B28">Guénard and Dunn 2012</xref>: 41.</p><p><bold>Geographic distribution.</bold> China (type locality. Hainan, Jiangxi, Xizang, Yunnan).</p><p><bold>References.</bold><xref ref-type="bibr" rid="B70">Xu (2003)</xref>; <xref ref-type="bibr" rid="B12">Chen et al. (2011)</xref>; <xref ref-type="bibr" rid="B28">Guénard and Dunn (2012)</xref>; <xref ref-type="bibr" rid="B46">Liu (2012)</xref>; <xref ref-type="bibr" rid="B55">Song et al. (2013)</xref>; <xref ref-type="bibr" rid="B47">Liu et al. (2016)</xref>; <xref ref-type="bibr" rid="B49">Lu and Chen (2016)</xref>; <xref ref-type="bibr" rid="B43">Liu et al. (2017)</xref>; <xref ref-type="bibr" rid="B24">Fontanilla et al. (2019)</xref>; <xref ref-type="bibr" rid="B31">He et al. (2020)</xref>; <xref ref-type="bibr" rid="B39">Lee et al. (2020)</xref>; <xref ref-type="bibr" rid="B74">Zhang et al. (2022)</xref>.</p><p>
              <bold><italic><tp:taxon-name><tp:taxon-name-part taxon-name-part-type="genus" reg="Carebara">C.</tp:taxon-name-part><tp:taxon-name-part taxon-name-part-type="species" reg="amia">amia</tp:taxon-name-part></tp:taxon-name></italic> (Forel, 1913)</bold>
            </p><p><italic><tp:taxon-name><tp:taxon-name-part taxon-name-part-type="genus" reg="Solenopsis">Solenopsis</tp:taxon-name-part><tp:taxon-name-part taxon-name-part-type="species" reg="amia">amia</tp:taxon-name-part></tp:taxon-name></italic> Forel, 1913: 191 (q.) China (Taiwan). Indomalaya.</p><p><italic><tp:taxon-name><tp:taxon-name-part taxon-name-part-type="genus" reg="Aneleus">Aneleus</tp:taxon-name-part><tp:taxon-name-part taxon-name-part-type="species" reg="amia">amia</tp:taxon-name-part></tp:taxon-name></italic> (Forel, 1913). Combination in <italic><tp:taxon-name><tp:taxon-name-part taxon-name-part-type="genus" reg="Aneleus">Aneleus</tp:taxon-name-part></tp:taxon-name></italic>: Emery 1923: 60.</p><p><italic><tp:taxon-name><tp:taxon-name-part taxon-name-part-type="genus" reg="Oligomyrmex">Oligomyrmex</tp:taxon-name-part><tp:taxon-name-part taxon-name-part-type="species" reg="amia">amia</tp:taxon-name-part></tp:taxon-name></italic> (Forel, 1913). Combination in <italic><tp:taxon-name><tp:taxon-name-part taxon-name-part-type="genus" reg="Oligomyrmex">Oligomyrmex</tp:taxon-name-part></tp:taxon-name></italic>: <xref ref-type="bibr" rid="B19">Ettershank 1966</xref>: 123.</p><p><italic><tp:taxon-name><tp:taxon-name-part taxon-name-part-type="genus" reg="Carebara">Carebara</tp:taxon-name-part><tp:taxon-name-part taxon-name-part-type="species" reg="amia">amia</tp:taxon-name-part></tp:taxon-name></italic> (Forel, 1913). Combination in <italic><tp:taxon-name><tp:taxon-name-part taxon-name-part-type="genus" reg="Carebara">Carebara</tp:taxon-name-part></tp:taxon-name></italic>: <xref ref-type="bibr" rid="B20">Fernández 2004</xref>: 235.</p><p><bold>Geographic distribution.</bold> China (type locality. Taiwan).</p><p><bold>References.</bold><xref ref-type="bibr" rid="B42">Lin and Wu (2003)</xref>; <xref ref-type="bibr" rid="B58">Terayama (2009)</xref>.</p><p><bold>Remarks.</bold> This species only with queen caste described and not similar to any known species.</p><p>
              <bold><italic><tp:taxon-name><tp:taxon-name-part taxon-name-part-type="genus" reg="Carebara">C.</tp:taxon-name-part><tp:taxon-name-part taxon-name-part-type="species" reg="bihornata">bihornata</tp:taxon-name-part></tp:taxon-name></italic> (Xu, 2003)</bold>
            </p><p><italic><tp:taxon-name><tp:taxon-name-part taxon-name-part-type="genus" reg="Oligomyrmex">Oligomyrmex</tp:taxon-name-part><tp:taxon-name-part taxon-name-part-type="species" reg="bihornatus">bihornatus</tp:taxon-name-part></tp:taxon-name></italic> Xu, 2003: 317, figs 24–27 (s.w.) China (Yunnan). Indomalaya.</p><p><italic><tp:taxon-name><tp:taxon-name-part taxon-name-part-type="genus" reg="Carebara">Carebara</tp:taxon-name-part><tp:taxon-name-part taxon-name-part-type="species" reg="bihornata">bihornata</tp:taxon-name-part></tp:taxon-name></italic> (Xu, 2003). Combination in <italic><tp:taxon-name><tp:taxon-name-part taxon-name-part-type="genus" reg="Carebara">Carebara</tp:taxon-name-part></tp:taxon-name></italic>: <xref ref-type="bibr" rid="B28">Guénard and Dunn 2012</xref>: 41.</p><p><bold>Geographic distribution.</bold> China (type locality. Yunnan).</p><p><bold>References.</bold><xref ref-type="bibr" rid="B70">Xu (2003)</xref>; <xref ref-type="bibr" rid="B28">Guénard and Dunn (2012)</xref>; <xref ref-type="bibr" rid="B44">Liu et al. (2020)</xref>.</p><p>
              <bold><italic><tp:taxon-name><tp:taxon-name-part taxon-name-part-type="genus" reg="Carebara">C.</tp:taxon-name-part><tp:taxon-name-part taxon-name-part-type="species" reg="capreola">capreola</tp:taxon-name-part></tp:taxon-name></italic> (Wheeler, 1927)</bold>
            </p><p><tp:taxon-name><tp:taxon-name-part taxon-name-part-type="genus" reg="Oligomyrmex">Oligomyrmex</tp:taxon-name-part> (<tp:taxon-name-part taxon-name-part-type="subgenus" reg="Hendecatella">Hendecatella</tp:taxon-name-part>) <tp:taxon-name-part taxon-name-part-type="species" reg="capreolus">capreolus</tp:taxon-name-part></tp:taxon-name> Wheeler, 1927: 93, fig. 5 (s.w.m.) Vietnam. Indomalaya.</p><p><italic><tp:taxon-name><tp:taxon-name-part taxon-name-part-type="genus" reg="Carebara">Carebara</tp:taxon-name-part><tp:taxon-name-part taxon-name-part-type="species" reg="capreola">capreola</tp:taxon-name-part></tp:taxon-name></italic> (Wheeler, 1927). Combination in <italic><tp:taxon-name><tp:taxon-name-part taxon-name-part-type="genus" reg="Carebara">Carebara</tp:taxon-name-part></tp:taxon-name></italic>: <xref ref-type="bibr" rid="B20">Fernández 2004</xref>: 235.</p><p><bold>Geographic distribution.</bold> China (Guangdong, Macao), Vietnam (type locality).</p><p><bold>References.</bold><xref ref-type="bibr" rid="B70">Xu (2003)</xref>; <xref ref-type="bibr" rid="B28">Guénard and Dunn (2012)</xref>.</p><p>
              <bold><italic><tp:taxon-name><tp:taxon-name-part taxon-name-part-type="genus" reg="Carebara">C.</tp:taxon-name-part><tp:taxon-name-part taxon-name-part-type="species" reg="capreola">capreola</tp:taxon-name-part><tp:taxon-name-part taxon-name-part-type="subspecies" reg="laeviceps">laeviceps</tp:taxon-name-part></tp:taxon-name></italic> (Wheeler, 1928)</bold>
            </p><p><tp:taxon-name><tp:taxon-name-part taxon-name-part-type="genus" reg="Oligomyrmex">Oligomyrmex</tp:taxon-name-part> (<tp:taxon-name-part taxon-name-part-type="subgenus" reg="Hendecatella">Hendecatella</tp:taxon-name-part>) <tp:taxon-name-part taxon-name-part-type="species" reg="capreolus">capreolus</tp:taxon-name-part> <tp:taxon-name-part taxon-name-part-type="infraspecific-rank">subsp.</tp:taxon-name-part> <tp:taxon-name-part taxon-name-part-type="subspecies" reg="laeviceps">laeviceps</tp:taxon-name-part></tp:taxon-name> Wheeler, 1928: 24 (s.) China (Macao).</p><p><italic><tp:taxon-name><tp:taxon-name-part taxon-name-part-type="genus" reg="Carebara">Carebara</tp:taxon-name-part><tp:taxon-name-part taxon-name-part-type="species" reg="capreola">capreola</tp:taxon-name-part><tp:taxon-name-part taxon-name-part-type="subspecies" reg="laeviceps">laeviceps</tp:taxon-name-part></tp:taxon-name></italic> (Wheeler, 1928). Combination in <italic><tp:taxon-name><tp:taxon-name-part taxon-name-part-type="genus" reg="Carebara">Carebara</tp:taxon-name-part></tp:taxon-name></italic>: <xref ref-type="bibr" rid="B28">Guénard and Dunn 2012</xref>: 41.</p><p><bold>Geographic distribution.</bold> China (type locality. Guangdong, Macao).</p><p><bold>References.</bold><xref ref-type="bibr" rid="B66">Wheeler (1930)</xref>; <xref ref-type="bibr" rid="B28">Guénard and Dunn (2012)</xref>.</p><p>
              <bold><italic><tp:taxon-name><tp:taxon-name-part taxon-name-part-type="genus" reg="Carebara">C.</tp:taxon-name-part><tp:taxon-name-part taxon-name-part-type="species" reg="castanea">castanea</tp:taxon-name-part></tp:taxon-name></italic> Smith, 1858</bold>
            </p><p><italic><tp:taxon-name><tp:taxon-name-part taxon-name-part-type="genus" reg="Carebara">Carebara</tp:taxon-name-part><tp:taxon-name-part taxon-name-part-type="species" reg="castanea">castanea</tp:taxon-name-part></tp:taxon-name></italic> Smith, 1858: 178 (q.) China (Hong Kong). Indomalaya.</p><p><bold>Geographic distribution.</bold> China (type locality. Hong Kong), Laos, Thailand.</p><p><bold>References.</bold><xref ref-type="bibr" rid="B69">Xu (1999)</xref>; <xref ref-type="bibr" rid="B28">Guénard and Dunn (2012)</xref>.</p><p>
              <bold><italic><tp:taxon-name><tp:taxon-name-part taxon-name-part-type="genus" reg="Carebara">C.</tp:taxon-name-part><tp:taxon-name-part taxon-name-part-type="species" reg="curvispina">curvispina</tp:taxon-name-part></tp:taxon-name></italic> (Xu, 2003)</bold>
            </p><p><italic><tp:taxon-name><tp:taxon-name-part taxon-name-part-type="genus" reg="Oligomyrmex">Oligomyrmex</tp:taxon-name-part><tp:taxon-name-part taxon-name-part-type="species" reg="curvispinus">curvispinus</tp:taxon-name-part></tp:taxon-name></italic> Xu, 2003: 313, figs 9–12 (s.w.) China (Yunnan). Indomalaya.</p><p><italic><tp:taxon-name><tp:taxon-name-part taxon-name-part-type="genus" reg="Carebara">Carebara</tp:taxon-name-part><tp:taxon-name-part taxon-name-part-type="species" reg="curvispina">curvispina</tp:taxon-name-part></tp:taxon-name></italic> (Xu, 2003). Combination in <italic><tp:taxon-name><tp:taxon-name-part taxon-name-part-type="genus" reg="Carebara">Carebara</tp:taxon-name-part></tp:taxon-name></italic>: <xref ref-type="bibr" rid="B28">Guénard and Dunn 2012</xref>: 41.</p><p><bold>Geographic distribution.</bold> China (type locality. Yunnan).</p><p><bold>References.</bold><xref ref-type="bibr" rid="B70">Xu (2003)</xref>; <xref ref-type="bibr" rid="B28">Guénard and Dunn (2012)</xref>.</p><p>
              <bold><italic><tp:taxon-name><tp:taxon-name-part taxon-name-part-type="genus" reg="Carebara">C.</tp:taxon-name-part><tp:taxon-name-part taxon-name-part-type="species" reg="diversa">diversa</tp:taxon-name-part></tp:taxon-name></italic> (Jerdon, 1851)</bold>
            </p><p><italic><tp:taxon-name><tp:taxon-name-part taxon-name-part-type="genus" reg="Oecodoma">Oecodoma</tp:taxon-name-part><tp:taxon-name-part taxon-name-part-type="species" reg="diversa">diversa</tp:taxon-name-part></tp:taxon-name></italic> Jerdon, 1851: 109 (s.w.) India (Kerala). Indomalaya.</p><p><italic><tp:taxon-name><tp:taxon-name-part taxon-name-part-type="genus" reg="Pheidole">Pheidole</tp:taxon-name-part><tp:taxon-name-part taxon-name-part-type="species" reg="diversa">diversa</tp:taxon-name-part></tp:taxon-name></italic> (Jerdon, 1851). Combination in <italic><tp:taxon-name><tp:taxon-name-part taxon-name-part-type="genus" reg="Pheidole">Pheidole</tp:taxon-name-part></tp:taxon-name></italic>: <xref ref-type="bibr" rid="B54">Smith 1858</xref>: 174.</p><p><italic><tp:taxon-name><tp:taxon-name-part taxon-name-part-type="genus" reg="Pheidologeton">Pheidologeton</tp:taxon-name-part><tp:taxon-name-part taxon-name-part-type="species" reg="diversa">diversa</tp:taxon-name-part></tp:taxon-name></italic> (Jerdon, 1851). Combination in <italic><tp:taxon-name><tp:taxon-name-part taxon-name-part-type="genus" reg="Pheidologeton">Pheidologeton</tp:taxon-name-part></tp:taxon-name></italic>: Roger 1863: 30.</p><p><italic><tp:taxon-name><tp:taxon-name-part taxon-name-part-type="genus" reg="Carebara">Carebara</tp:taxon-name-part><tp:taxon-name-part taxon-name-part-type="species" reg="diversa">diversa</tp:taxon-name-part></tp:taxon-name></italic> (Jerdon, 1851). Combination in <italic><tp:taxon-name><tp:taxon-name-part taxon-name-part-type="genus" reg="Carebara">Carebara</tp:taxon-name-part></tp:taxon-name></italic>: <xref ref-type="bibr" rid="B22">Fischer et al. 2014</xref>: 71.</p><p><bold>Geographic distribution.</bold> Widespread species, mainly in Indomalayan region: Bangladesh, Borneo, Cambodia, China (Fujian, Guangdong, Guangxi, Hainan, Hong Kong, Macao, Taiwan, Yunnan), Guinea, India (type locality), Indonesia, Japan, Laos, Malaysia, Myanmar, Philippines, Singapore, Sri Lanka, Thailand, Vietnam.</p><p><bold>References.</bold><xref ref-type="bibr" rid="B68">Wu and Wang (1995)</xref>; <xref ref-type="bibr" rid="B78">Zhou and Zheng (1997)</xref>; <xref ref-type="bibr" rid="B76">Zhou (2001)</xref>; <xref ref-type="bibr" rid="B42">Lin and Wu (2003)</xref>; <xref ref-type="bibr" rid="B77">Zhou et al. (2006)</xref>; <xref ref-type="bibr" rid="B58">Terayama (2009)</xref>; <xref ref-type="bibr" rid="B28">Guénard and Dunn (2012)</xref>.</p><p>
              <bold><italic><tp:taxon-name><tp:taxon-name-part taxon-name-part-type="genus" reg="Carebara">C.</tp:taxon-name-part><tp:taxon-name-part taxon-name-part-type="species" reg="diversa">diversa</tp:taxon-name-part><tp:taxon-name-part taxon-name-part-type="subspecies" reg="draco">draco</tp:taxon-name-part></tp:taxon-name></italic> (Santschi, 1920)</bold>
            </p><p><tp:taxon-name><tp:taxon-name-part taxon-name-part-type="genus" reg="Pheidologeton">Pheidologeton</tp:taxon-name-part><tp:taxon-name-part taxon-name-part-type="species" reg="diversus">diversus</tp:taxon-name-part><tp:taxon-name-part taxon-name-part-type="infraspecific-rank">st.</tp:taxon-name-part><tp:taxon-name-part taxon-name-part-type="stage" reg="draco">draco</tp:taxon-name-part></tp:taxon-name> Santschi, 1920: 163 (s.w.q.) Vietnam. Indomalaya.</p><p><italic><tp:taxon-name><tp:taxon-name-part taxon-name-part-type="genus" reg="Pheidologeton">Pheidologeton</tp:taxon-name-part><tp:taxon-name-part taxon-name-part-type="species" reg="diversus">diversus</tp:taxon-name-part><tp:taxon-name-part taxon-name-part-type="subspecies" reg="draco">draco</tp:taxon-name-part></tp:taxon-name></italic> Santschi, 1920. Subspecies of <italic><tp:taxon-name><tp:taxon-name-part taxon-name-part-type="genus" reg="Pheidologeton">Pheidologeton</tp:taxon-name-part><tp:taxon-name-part taxon-name-part-type="species" reg="diversus">diversus</tp:taxon-name-part></tp:taxon-name></italic>: <xref ref-type="bibr" rid="B65">Wheeler 1929</xref>: 44.</p><p><italic><tp:taxon-name><tp:taxon-name-part taxon-name-part-type="genus" reg="Carebara">Carebara</tp:taxon-name-part><tp:taxon-name-part taxon-name-part-type="species" reg="diversa">diversa</tp:taxon-name-part><tp:taxon-name-part taxon-name-part-type="subspecies" reg="draco">draco</tp:taxon-name-part></tp:taxon-name></italic> (Santschi, 1920). Combination in <italic><tp:taxon-name><tp:taxon-name-part taxon-name-part-type="genus" reg="Carebara">Carebara</tp:taxon-name-part></tp:taxon-name></italic>: <xref ref-type="bibr" rid="B22">Fischer et al. 2014</xref>: 71.</p><p><bold>Geographic distribution.</bold> China (Guangdong, Hainan), Vietnam (type locality).</p><p><bold>References.</bold><xref ref-type="bibr" rid="B66">Wheeler (1930)</xref>; <xref ref-type="bibr" rid="B77">Zhou et al. (2006)</xref>; <xref ref-type="bibr" rid="B28">Guénard and Dunn (2012)</xref>.</p><p>
              <bold><italic><tp:taxon-name><tp:taxon-name-part taxon-name-part-type="genus" reg="Carebara">C.</tp:taxon-name-part><tp:taxon-name-part taxon-name-part-type="species" reg="diversa">diversa</tp:taxon-name-part><tp:taxon-name-part taxon-name-part-type="subspecies" reg="laotina">laotina</tp:taxon-name-part></tp:taxon-name></italic> (Santschi, 1920)</bold>
            </p><p><tp:taxon-name><tp:taxon-name-part taxon-name-part-type="genus" reg="Pheidologeton">Pheidologeton</tp:taxon-name-part><tp:taxon-name-part taxon-name-part-type="species" reg="diversus">diversus</tp:taxon-name-part><tp:taxon-name-part taxon-name-part-type="infraspecific-rank">var.</tp:taxon-name-part><tp:taxon-name-part taxon-name-part-type="variety" reg="laotina">laotina</tp:taxon-name-part></tp:taxon-name> Santschi, 1920: 162 (s.w.q.) Laos, Vietnam. Indomalaya.</p><p><italic><tp:taxon-name><tp:taxon-name-part taxon-name-part-type="genus" reg="Pheidologeton">Pheidologeton</tp:taxon-name-part><tp:taxon-name-part taxon-name-part-type="species" reg="diversus">diversus</tp:taxon-name-part><tp:taxon-name-part taxon-name-part-type="subspecies" reg="laotina">laotina</tp:taxon-name-part></tp:taxon-name></italic> Santschi, 1920. Subspecies of <italic><tp:taxon-name><tp:taxon-name-part taxon-name-part-type="genus" reg="Pheidologeton">Pheidologeton</tp:taxon-name-part><tp:taxon-name-part taxon-name-part-type="species" reg="diversus">diversus</tp:taxon-name-part></tp:taxon-name></italic>: <xref ref-type="bibr" rid="B66">Wheeler 1930</xref>: 68.</p><p><italic><tp:taxon-name><tp:taxon-name-part taxon-name-part-type="genus" reg="Pheidologeton">Pheidologeton</tp:taxon-name-part><tp:taxon-name-part taxon-name-part-type="species" reg="laotina">laotina</tp:taxon-name-part></tp:taxon-name></italic> (Santschi, 1920). Status as species: <xref ref-type="bibr" rid="B19">Ettershank 1966</xref>: 119 (error).</p><p><italic><tp:taxon-name><tp:taxon-name-part taxon-name-part-type="genus" reg="Carebara">Carebara</tp:taxon-name-part><tp:taxon-name-part taxon-name-part-type="species" reg="diversa">diversa</tp:taxon-name-part><tp:taxon-name-part taxon-name-part-type="subspecies" reg="laotina">laotina</tp:taxon-name-part></tp:taxon-name></italic> (Santschi, 1920). Combination in <italic><tp:taxon-name><tp:taxon-name-part taxon-name-part-type="genus" reg="Carebara">Carebara</tp:taxon-name-part></tp:taxon-name></italic>: <xref ref-type="bibr" rid="B22">Fischer et al. 2014</xref>: 71.</p><p><bold>Geographic distribution.</bold> Cambodia, China (Fujian, Guangdong, Hongkong, Macao), Laos (type locality), Vietnam (type locality).</p><p><bold>References.</bold><xref ref-type="bibr" rid="B66">Wheeler (1930)</xref>; <xref ref-type="bibr" rid="B77">Zhou et al. (2006)</xref>; <xref ref-type="bibr" rid="B35">Huang and Zhou (2007)</xref>; <xref ref-type="bibr" rid="B28">Guénard and Dunn (2012)</xref>.</p><p>
              <bold><italic><tp:taxon-name><tp:taxon-name-part taxon-name-part-type="genus" reg="Carebara">C.</tp:taxon-name-part><tp:taxon-name-part taxon-name-part-type="species" reg="hunanensis">hunanensis</tp:taxon-name-part></tp:taxon-name></italic> (Wu &amp; Wang, 1995)</bold>
            </p><p><italic><tp:taxon-name><tp:taxon-name-part taxon-name-part-type="genus" reg="Oligomyrmex">Oligomyrmex</tp:taxon-name-part><tp:taxon-name-part taxon-name-part-type="species" reg="hunanensis">hunanensis</tp:taxon-name-part></tp:taxon-name></italic> Wu &amp; Wang, 1995: 75, figs 90, 93 (s.w.) China (Hunan). Indomalaya.</p><p><italic><tp:taxon-name><tp:taxon-name-part taxon-name-part-type="genus" reg="Carebara">Carebara</tp:taxon-name-part><tp:taxon-name-part taxon-name-part-type="species" reg="hunanensis">hunanensis</tp:taxon-name-part></tp:taxon-name></italic> (Wu &amp; Wang, 1995). Combination in <italic><tp:taxon-name><tp:taxon-name-part taxon-name-part-type="genus" reg="Carebara">Carebara</tp:taxon-name-part></tp:taxon-name></italic>: <xref ref-type="bibr" rid="B28">Guénard and Dunn 2012</xref>: 41.</p><p><bold>Geographic distribution.</bold> China (type locality. Hong Kong, Hunan).</p><p><bold>References.</bold><xref ref-type="bibr" rid="B70">Xu (2003)</xref>; <xref ref-type="bibr" rid="B28">Guénard and Dunn (2012)</xref>.</p><p>
              <bold><italic><tp:taxon-name><tp:taxon-name-part taxon-name-part-type="genus" reg="Carebara">C.</tp:taxon-name-part><tp:taxon-name-part taxon-name-part-type="species" reg="jiangxiensis">jiangxiensis</tp:taxon-name-part></tp:taxon-name></italic> (Wu &amp; Wang, 1995)</bold>
            </p><p><italic><tp:taxon-name><tp:taxon-name-part taxon-name-part-type="genus" reg="Oligomyrmex">Oligomyrmex</tp:taxon-name-part><tp:taxon-name-part taxon-name-part-type="species" reg="jiangxiensis">jiangxiensis</tp:taxon-name-part></tp:taxon-name></italic> Wu &amp; Wang, 1995: 75, 194, figs 91, 94 (s.w.) China (Jiangxi). Indomalaya.</p><p><italic><tp:taxon-name><tp:taxon-name-part taxon-name-part-type="genus" reg="Carebara">Carebara</tp:taxon-name-part><tp:taxon-name-part taxon-name-part-type="species" reg="jiangxiensis">jiangxiensis</tp:taxon-name-part></tp:taxon-name></italic> (Wu &amp; Wang, 1995). Combination in <italic><tp:taxon-name><tp:taxon-name-part taxon-name-part-type="genus" reg="Carebara">Carebara</tp:taxon-name-part></tp:taxon-name></italic>: <xref ref-type="bibr" rid="B28">Guénard and Dunn 2012</xref>: 41.</p><p><bold>Geographic distribution.</bold> China (type locality. Guangdong, Jiangxi, Sichuan, Yunnan, Zhejiang).</p><p><bold>References.</bold><xref ref-type="bibr" rid="B70">Xu (2003)</xref>; <xref ref-type="bibr" rid="B75">Zhao et al. (2009)</xref>; <xref ref-type="bibr" rid="B28">Guénard and Dunn (2012)</xref>; <xref ref-type="bibr" rid="B56">Staab et al. (2014)</xref>; <xref ref-type="bibr" rid="B36">Huang et al. (2019)</xref>; <xref ref-type="bibr" rid="B31">He et al. (2020)</xref>.</p><p>
              <bold><italic><tp:taxon-name><tp:taxon-name-part taxon-name-part-type="genus" reg="Carebara">C.</tp:taxon-name-part><tp:taxon-name-part taxon-name-part-type="species" reg="latinoda">latinoda</tp:taxon-name-part></tp:taxon-name></italic> (Zhou &amp; Zheng, 1997)</bold>
            </p><p><italic><tp:taxon-name><tp:taxon-name-part taxon-name-part-type="genus" reg="Pheidologeton">Pheidologeton</tp:taxon-name-part><tp:taxon-name-part taxon-name-part-type="species" reg="latinodus">latinodus</tp:taxon-name-part></tp:taxon-name></italic> Zhou &amp; Zheng, 1997: 165, figs 4–6 (s.w.) China (Guangxi). Indomalaya.</p><p><italic><tp:taxon-name><tp:taxon-name-part taxon-name-part-type="genus" reg="Carebara">Carebara</tp:taxon-name-part><tp:taxon-name-part taxon-name-part-type="species" reg="latinoda">latinoda</tp:taxon-name-part></tp:taxon-name></italic> (Zhou &amp; Zheng, 1997). Combination in <italic><tp:taxon-name><tp:taxon-name-part taxon-name-part-type="genus" reg="Carebara">Carebara</tp:taxon-name-part></tp:taxon-name></italic>: <xref ref-type="bibr" rid="B22">Fischer et al. 2014</xref>: 72.</p><p><bold>Geographic distribution.</bold> China (type locality. Guangdong, Guangxi).</p><p><bold>References.</bold><xref ref-type="bibr" rid="B76">Zhou (2001)</xref>; <xref ref-type="bibr" rid="B77">Zhou et al. (2006)</xref>; <xref ref-type="bibr" rid="B28">Guénard and Dunn (2012)</xref>.</p><p>
              <bold><italic><tp:taxon-name><tp:taxon-name-part taxon-name-part-type="genus" reg="Carebara">C.</tp:taxon-name-part><tp:taxon-name-part taxon-name-part-type="species" reg="lignata">lignata</tp:taxon-name-part></tp:taxon-name></italic> Westwood, 1840</bold>
            </p><p><italic><tp:taxon-name><tp:taxon-name-part taxon-name-part-type="genus" reg="Carebara">Carebara</tp:taxon-name-part><tp:taxon-name-part taxon-name-part-type="species" reg="lignata">lignata</tp:taxon-name-part></tp:taxon-name></italic> Westwood, 1840: 86, pl. 2, fig. 6 (q.) Indonesia (Java). Indomalaya.</p><p><bold>Geographic distribution.</bold> Widespread in Indomalaya region: Bangladesh, China (Yunnan), India, Indonesia (type locality), Nepal.</p><p><bold>References.</bold><xref ref-type="bibr" rid="B69">Xu (1999)</xref>; <xref ref-type="bibr" rid="B28">Guénard and Dunn (2012)</xref>; <xref ref-type="bibr" rid="B55">Song et al. (2013)</xref>; <xref ref-type="bibr" rid="B50">Lu et al. (2017)</xref>.</p><p>
              <bold><italic><tp:taxon-name><tp:taxon-name-part taxon-name-part-type="genus" reg="Carebara">C.</tp:taxon-name-part><tp:taxon-name-part taxon-name-part-type="species" reg="lusciosa">lusciosa</tp:taxon-name-part></tp:taxon-name></italic> (Wheeler, 1928)</bold>
            </p><p><italic><tp:taxon-name><tp:taxon-name-part taxon-name-part-type="genus" reg="Oligomyrmex">Oligomyrmex</tp:taxon-name-part><tp:taxon-name-part taxon-name-part-type="species" reg="lusciosus">lusciosus</tp:taxon-name-part></tp:taxon-name></italic> Wheeler, 1928: 22 (s.w.) China (Guangdong). Indomalaya.</p><p><italic><tp:taxon-name><tp:taxon-name-part taxon-name-part-type="genus" reg="Carebara">Carebara</tp:taxon-name-part><tp:taxon-name-part taxon-name-part-type="species" reg="lusciosa">lusciosa</tp:taxon-name-part></tp:taxon-name></italic> (Wheeler, 1928). Combination in <italic><tp:taxon-name><tp:taxon-name-part taxon-name-part-type="genus" reg="Carebara">Carebara</tp:taxon-name-part></tp:taxon-name></italic>: <xref ref-type="bibr" rid="B20">Fernández 2004</xref>: 235.</p><p><bold>Geographic distribution.</bold> China (type locality. Guangdong).</p><p><bold>References.</bold><xref ref-type="bibr" rid="B70">Xu (2003)</xref>; <xref ref-type="bibr" rid="B28">Guénard and Dunn (2012)</xref>.</p><p>
              <bold><italic><tp:taxon-name><tp:taxon-name-part taxon-name-part-type="genus" reg="Carebara">C.</tp:taxon-name-part><tp:taxon-name-part taxon-name-part-type="species" reg="melasolena">melasolena</tp:taxon-name-part></tp:taxon-name></italic> (Zhou &amp; Zheng, 1997)</bold>
            </p><p><italic><tp:taxon-name><tp:taxon-name-part taxon-name-part-type="genus" reg="Pheidologeton">Pheidologeton</tp:taxon-name-part><tp:taxon-name-part taxon-name-part-type="species" reg="melasolenus">melasolenus</tp:taxon-name-part></tp:taxon-name></italic> Zhou &amp; Zheng, 1997: 163, figs 1–3 (s.w.) China (Guangxi). Indomalaya.</p><p><italic><tp:taxon-name><tp:taxon-name-part taxon-name-part-type="genus" reg="Carebara">Carebara</tp:taxon-name-part><tp:taxon-name-part taxon-name-part-type="species" reg="melasolena">melasolena</tp:taxon-name-part></tp:taxon-name></italic> (Zhou &amp; Zheng, 1997). Combination in <italic><tp:taxon-name><tp:taxon-name-part taxon-name-part-type="genus" reg="Carebara">Carebara</tp:taxon-name-part></tp:taxon-name></italic>: <xref ref-type="bibr" rid="B22">Fischer et al. 2014</xref>: 72.</p><p><bold>Geographic distribution.</bold> China (type locality. Chongqing, Guangxi, Hainan, Henan, Hong Kong, Hubei, Hunan, Jiangxi, Sichuan, Yunnan, Zhejiang).</p><p><bold>References.</bold><xref ref-type="bibr" rid="B76">Zhou (2001)</xref>; <xref ref-type="bibr" rid="B72">Zhang and Zheng (2002)</xref>; <xref ref-type="bibr" rid="B77">Zhou et al. (2006)</xref>; <xref ref-type="bibr" rid="B35">Huang and Zhou (2007)</xref>; <xref ref-type="bibr" rid="B28">Guénard and Dunn (2012)</xref>; <xref ref-type="bibr" rid="B56">Staab et al. (2014)</xref>; <xref ref-type="bibr" rid="B45">Liu et al. (2015)</xref>; <xref ref-type="bibr" rid="B44">Liu et al. (2020)</xref>.</p><p><bold>Remarks.</bold> The status of this species is somewhat ambiguous, In <xref ref-type="bibr" rid="B78">Zhou and Zheng (1997)</xref> and <xref ref-type="bibr" rid="B77">Zhou et al. (2006)</xref>, this species can be distinguished from <italic><tp:taxon-name><tp:taxon-name-part taxon-name-part-type="genus" reg="Carebara">C.</tp:taxon-name-part><tp:taxon-name-part taxon-name-part-type="species" reg="vespillo">vespillo</tp:taxon-name-part></tp:taxon-name></italic> (Wheeler, 1921) by the following characteristics: the coarse black line present in the median longitudinal groove of the head; postpetiolar node distinctly broader than long; and hairs sparser on the head and body. However, in <xref ref-type="bibr" rid="B13">Chen et al. (2021)</xref>, <italic><tp:taxon-name><tp:taxon-name-part taxon-name-part-type="genus" reg="Carebara">C.</tp:taxon-name-part><tp:taxon-name-part taxon-name-part-type="species" reg="vespillo">vespillo</tp:taxon-name-part></tp:taxon-name></italic> was recorded with the presence of the black line. Accordingly, some former specimens of <italic><tp:taxon-name><tp:taxon-name-part taxon-name-part-type="genus" reg="Carebara">C.</tp:taxon-name-part><tp:taxon-name-part taxon-name-part-type="species" reg="vespillo">vespillo</tp:taxon-name-part></tp:taxon-name></italic> may have been misidentified as <italic><tp:taxon-name><tp:taxon-name-part taxon-name-part-type="genus" reg="Carebara">C.</tp:taxon-name-part><tp:taxon-name-part taxon-name-part-type="species" reg="melasolena">melasolena</tp:taxon-name-part></tp:taxon-name></italic> due to the presence of the black line. In <xref ref-type="bibr" rid="B78">Zhou and Zheng (1997)</xref>, the authors pointed the postpetiolar node of <italic><tp:taxon-name><tp:taxon-name-part taxon-name-part-type="genus" reg="Carebara">C.</tp:taxon-name-part><tp:taxon-name-part taxon-name-part-type="species" reg="melasolena">melasolena</tp:taxon-name-part></tp:taxon-name></italic> is 1.5× broader than long, in <xref ref-type="bibr" rid="B77">Zhou et al. (2006)</xref> the node is 2× broader than long, maybe this ratio is a also an unstable morphological trait.</p><p>Above all, the features and separation of these two species needs further examination of the type specimens, it is possible that <italic><tp:taxon-name><tp:taxon-name-part taxon-name-part-type="genus" reg="Carebara">C.</tp:taxon-name-part><tp:taxon-name-part taxon-name-part-type="species" reg="melasolena">melasolena</tp:taxon-name-part></tp:taxon-name></italic> is a synonym of <italic><tp:taxon-name><tp:taxon-name-part taxon-name-part-type="genus" reg="Carebara">C.</tp:taxon-name-part><tp:taxon-name-part taxon-name-part-type="species" reg="vespillo">vespillo</tp:taxon-name-part></tp:taxon-name></italic>, but here we still list <italic><tp:taxon-name><tp:taxon-name-part taxon-name-part-type="genus" reg="Carebara">Carebara</tp:taxon-name-part><tp:taxon-name-part taxon-name-part-type="species" reg="melasolena">melasolena</tp:taxon-name-part></tp:taxon-name></italic> as a valid species based on former studies.</p><p>
              <bold><italic><tp:taxon-name><tp:taxon-name-part taxon-name-part-type="genus" reg="Carebara">C.</tp:taxon-name-part><tp:taxon-name-part taxon-name-part-type="species" reg="nanningensis">nanningensis</tp:taxon-name-part></tp:taxon-name></italic> (Li &amp; Tang, 1986)</bold>
            </p><p><italic><tp:taxon-name><tp:taxon-name-part taxon-name-part-type="genus" reg="Pheidologeton">Pheidologeton</tp:taxon-name-part><tp:taxon-name-part taxon-name-part-type="species" reg="nanningensis">nanningensis</tp:taxon-name-part></tp:taxon-name></italic> Li &amp; Tang, 1986: 162 (s.w.) China (Guangxi). Indomalaya.</p><p><italic><tp:taxon-name><tp:taxon-name-part taxon-name-part-type="genus" reg="Carebara">Carebara</tp:taxon-name-part><tp:taxon-name-part taxon-name-part-type="species" reg="nanningensis">nanningensis</tp:taxon-name-part></tp:taxon-name></italic> (Li &amp; Tang, 1986). Combination in <italic><tp:taxon-name><tp:taxon-name-part taxon-name-part-type="genus" reg="Carebara">Carebara</tp:taxon-name-part></tp:taxon-name></italic>: <xref ref-type="bibr" rid="B22">Fischer et al. 2014</xref>: 72.</p><p><bold>Geographic distribution.</bold> China (type locality. Guangxi).</p><p><bold>References.</bold><xref ref-type="bibr" rid="B78">Zhou and Zheng (1997)</xref>; <xref ref-type="bibr" rid="B77">Zhou et al. (2006)</xref>; <xref ref-type="bibr" rid="B28">Guénard and Dunn (2012)</xref>.</p><p>
              <bold><italic><tp:taxon-name><tp:taxon-name-part taxon-name-part-type="genus" reg="Carebara">C.</tp:taxon-name-part><tp:taxon-name-part taxon-name-part-type="species" reg="obtusidenta">obtusidenta</tp:taxon-name-part></tp:taxon-name></italic> (Xu, 2003)</bold>
            </p><p><italic><tp:taxon-name><tp:taxon-name-part taxon-name-part-type="genus" reg="Oligomyrmex">Oligomyrmex</tp:taxon-name-part><tp:taxon-name-part taxon-name-part-type="species" reg="obtusidentus">obtusidentus</tp:taxon-name-part></tp:taxon-name></italic> Xu, 2003: 316, figs 20–23 (s.w.) China (Yunnan). Indomalaya.</p><p><italic><tp:taxon-name><tp:taxon-name-part taxon-name-part-type="genus" reg="Carebara">Carebara</tp:taxon-name-part><tp:taxon-name-part taxon-name-part-type="species" reg="obtusidenta">obtusidenta</tp:taxon-name-part></tp:taxon-name></italic> (Xu, 2003). Combination in <italic><tp:taxon-name><tp:taxon-name-part taxon-name-part-type="genus" reg="Carebara">Carebara</tp:taxon-name-part></tp:taxon-name></italic>: <xref ref-type="bibr" rid="B28">Guénard and Dunn 2012</xref>: 41.</p><p><bold>Geographic distribution.</bold> China (type locality. Hunan, Chongqing, Sichuan, Xizang, Yunnan), India.</p><p><bold>References.</bold><xref ref-type="bibr" rid="B70">Xu (2003)</xref>; <xref ref-type="bibr" rid="B34">Huang (2005)</xref>; <xref ref-type="bibr" rid="B12">Chen et al. (2011)</xref>; <xref ref-type="bibr" rid="B28">Guénard and Dunn (2012)</xref>; <xref ref-type="bibr" rid="B46">Liu (2012)</xref>; <xref ref-type="bibr" rid="B55">Song et al. (2013)</xref>; <xref ref-type="bibr" rid="B24">Fontanilla et al. (2019)</xref>; <xref ref-type="bibr" rid="B51">Luo et al. (2019)</xref>.</p><p>
              <bold><italic><tp:taxon-name><tp:taxon-name-part taxon-name-part-type="genus" reg="Carebara">C.</tp:taxon-name-part><tp:taxon-name-part taxon-name-part-type="species" reg="oni">oni</tp:taxon-name-part></tp:taxon-name></italic> (Terayama, 1996)</bold>
            </p><p><italic><tp:taxon-name><tp:taxon-name-part taxon-name-part-type="genus" reg="Oligomyrmex">Oligomyrmex</tp:taxon-name-part><tp:taxon-name-part taxon-name-part-type="species" reg="oni">oni</tp:taxon-name-part></tp:taxon-name></italic> Terayama, 1996: 20, figs 38–43 (s.w.) Japan. Palearctic.</p><p><italic><tp:taxon-name><tp:taxon-name-part taxon-name-part-type="genus" reg="Carebara">Carebara</tp:taxon-name-part><tp:taxon-name-part taxon-name-part-type="species" reg="oni">oni</tp:taxon-name-part></tp:taxon-name></italic> (Terayama, 1996). Combination in <italic><tp:taxon-name><tp:taxon-name-part taxon-name-part-type="genus" reg="Carebara">Carebara</tp:taxon-name-part></tp:taxon-name></italic>: <xref ref-type="bibr" rid="B58">Terayama 2009</xref>: 151.</p><p><bold>Geographic distribution.</bold> China (Taiwan), Japan (type locality).</p><p><bold>References.</bold><xref ref-type="bibr" rid="B42">Lin and Wu (2003)</xref>; <xref ref-type="bibr" rid="B58">Terayama (2009)</xref>; <xref ref-type="bibr" rid="B28">Guénard and Dunn (2012)</xref>; Terayama et al. (2012).</p><p>
              <bold><italic><tp:taxon-name><tp:taxon-name-part taxon-name-part-type="genus" reg="Carebara">C.</tp:taxon-name-part><tp:taxon-name-part taxon-name-part-type="species" reg="pseudolusciosa">pseudolusciosa</tp:taxon-name-part></tp:taxon-name></italic> (Wu &amp; Wang, 1995)</bold>
            </p><p><italic><tp:taxon-name><tp:taxon-name-part taxon-name-part-type="genus" reg="Oligomyrmex">Oligomyrmex</tp:taxon-name-part><tp:taxon-name-part taxon-name-part-type="species" reg="pseudolusciosus">pseudolusciosus</tp:taxon-name-part></tp:taxon-name></italic> Wu &amp; Wang, 1995: 76, 195, figs 92, 95 (s.w.q.) China (Hubei, Anhui). Indomalaya.</p><p><italic><tp:taxon-name><tp:taxon-name-part taxon-name-part-type="genus" reg="Carebara">Carebara</tp:taxon-name-part><tp:taxon-name-part taxon-name-part-type="species" reg="pseudolusciosa">pseudolusciosa</tp:taxon-name-part></tp:taxon-name></italic> (Wu &amp; Wang, 1995). Combination in <italic><tp:taxon-name><tp:taxon-name-part taxon-name-part-type="genus" reg="Carebara">Carebara</tp:taxon-name-part></tp:taxon-name></italic>: <xref ref-type="bibr" rid="B28">Guénard and Dunn 2012</xref>: 41.</p><p><bold>Geographic distribution.</bold> China (type locality. Anhui, Guangxi, Henan, Hubei).</p><p><bold>References.</bold><xref ref-type="bibr" rid="B70">Xu (2003)</xref>; <xref ref-type="bibr" rid="B29">Guo (2006)</xref>; <xref ref-type="bibr" rid="B28">Guénard and Dunn (2012)</xref>; <xref ref-type="bibr" rid="B48">Lu (2013)</xref>; <xref ref-type="bibr" rid="B30">Guo et al. (2015)</xref>.</p><p>
              <bold><italic><tp:taxon-name><tp:taxon-name-part taxon-name-part-type="genus" reg="Carebara">C.</tp:taxon-name-part><tp:taxon-name-part taxon-name-part-type="species" reg="polyphemus">polyphemus</tp:taxon-name-part></tp:taxon-name></italic> (Wheeler, 1928)</bold>
            </p><p><italic><tp:taxon-name><tp:taxon-name-part taxon-name-part-type="genus" reg="Oligomyrmex">Oligomyrmex</tp:taxon-name-part><tp:taxon-name-part taxon-name-part-type="species" reg="polyphemus">polyphemus</tp:taxon-name-part></tp:taxon-name></italic> Wheeler, 1928: 21 (s.) China (Guangdong). Indomalaya.</p><p><italic><tp:taxon-name><tp:taxon-name-part taxon-name-part-type="genus" reg="Carebara">Carebara</tp:taxon-name-part><tp:taxon-name-part taxon-name-part-type="species" reg="polyphemus">polyphemus</tp:taxon-name-part></tp:taxon-name></italic> (Wheeler, 1928). Combination in <italic><tp:taxon-name><tp:taxon-name-part taxon-name-part-type="genus" reg="Carebara">Carebara</tp:taxon-name-part></tp:taxon-name></italic>: <xref ref-type="bibr" rid="B20">Fernández 2004</xref>: 235.</p><p><bold>Geographic distribution.</bold> China (type locality. Guangdong, Yunnan).</p><p><bold>References.</bold><xref ref-type="bibr" rid="B70">Xu (2003)</xref>; <xref ref-type="bibr" rid="B75">Zhao et al. (2009)</xref>; <xref ref-type="bibr" rid="B28">Guénard and Dunn (2012)</xref>.</p><p><bold><italic><tp:taxon-name><tp:taxon-name-part taxon-name-part-type="genus" reg="Carebara">C.</tp:taxon-name-part><tp:taxon-name-part taxon-name-part-type="species" reg="qianliyan">qianliyan</tp:taxon-name-part></tp:taxon-name></italic></bold> Terayama, 2009</p><p><italic><tp:taxon-name><tp:taxon-name-part taxon-name-part-type="genus" reg="Carebara">Carebara</tp:taxon-name-part><tp:taxon-name-part taxon-name-part-type="species" reg="qianliyan">qianliyan</tp:taxon-name-part></tp:taxon-name></italic> Terayama, 2009: 152, figs 230, 231 (s.w.) China (Taiwan). Indomalaya.</p><p><bold>Geographic distribution.</bold> China (type locality. Taiwan).</p><p><bold>References.</bold><xref ref-type="bibr" rid="B58">Terayama (2009)</xref>; <xref ref-type="bibr" rid="B28">Guénard and Dunn (2012)</xref>; Terayama et al. (2012).</p><p><bold><italic><tp:taxon-name><tp:taxon-name-part taxon-name-part-type="genus" reg="Carebara">C.</tp:taxon-name-part><tp:taxon-name-part taxon-name-part-type="species" reg="rectidorsa">rectidorsa</tp:taxon-name-part></tp:taxon-name></italic></bold> (Xu, 2003)</p><p><italic><tp:taxon-name><tp:taxon-name-part taxon-name-part-type="genus" reg="Oligomyrmex">Oligomyrmex</tp:taxon-name-part><tp:taxon-name-part taxon-name-part-type="species" reg="rectidorsus">rectidorsus</tp:taxon-name-part></tp:taxon-name></italic> Xu, 2003: 319, figs 32–35 (s.w.) China (Yunnan). Palearctic.</p><p><italic><tp:taxon-name><tp:taxon-name-part taxon-name-part-type="genus" reg="Carebara">Carebara</tp:taxon-name-part><tp:taxon-name-part taxon-name-part-type="species" reg="rectidorsa">rectidorsa</tp:taxon-name-part></tp:taxon-name></italic> (Xu, 2003). Combination in <italic><tp:taxon-name><tp:taxon-name-part taxon-name-part-type="genus" reg="Carebara">Carebara</tp:taxon-name-part></tp:taxon-name></italic>: <xref ref-type="bibr" rid="B28">Guénard and Dunn 2012</xref>: 41.</p><p><bold>Geographic distribution.</bold> China (type locality. Chongqing, Hainan, Henan, Hubei, Hunan, Sichuan, Xizang, Yunnan), India.</p><p><bold>References.</bold><xref ref-type="bibr" rid="B70">Xu (2003)</xref>; <xref ref-type="bibr" rid="B34">Huang (2005)</xref>; <xref ref-type="bibr" rid="B29">Guo (2006)</xref>; <xref ref-type="bibr" rid="B28">Guénard and Dunn (2012)</xref>; <xref ref-type="bibr" rid="B30">Guo et al. (2015)</xref>; <xref ref-type="bibr" rid="B24">Fontanilla et al. (2019)</xref>; <xref ref-type="bibr" rid="B36">Huang et al. (2019)</xref>; <xref ref-type="bibr" rid="B51">Luo et al. (2019)</xref>; <xref ref-type="bibr" rid="B31">He et al. (2020)</xref>; <xref ref-type="bibr" rid="B39">Lee et al. (2020)</xref>.</p><p>
              <bold><italic><tp:taxon-name><tp:taxon-name-part taxon-name-part-type="genus" reg="Carebara">C.</tp:taxon-name-part><tp:taxon-name-part taxon-name-part-type="species" reg="reticapita">reticapita</tp:taxon-name-part></tp:taxon-name></italic> (Xu, 2003)</bold>
            </p><p><italic><tp:taxon-name><tp:taxon-name-part taxon-name-part-type="genus" reg="Oligomyrmex">Oligomyrmex</tp:taxon-name-part><tp:taxon-name-part taxon-name-part-type="species" reg="reticapitus">reticapitus</tp:taxon-name-part></tp:taxon-name></italic> Xu, 2003: 319, figs 38–41 (s.w.) China (Yunnan). Palearctic.</p><p><italic><tp:taxon-name><tp:taxon-name-part taxon-name-part-type="genus" reg="Carebara">Carebara</tp:taxon-name-part><tp:taxon-name-part taxon-name-part-type="species" reg="reticapita">reticapita</tp:taxon-name-part></tp:taxon-name></italic> (Xu, 2003). Combination in <italic><tp:taxon-name><tp:taxon-name-part taxon-name-part-type="genus" reg="Carebara">Carebara</tp:taxon-name-part></tp:taxon-name></italic>: <xref ref-type="bibr" rid="B28">Guénard and Dunn 2012</xref>: 41.</p><p><bold>Geographic distribution.</bold> China (type locality. Guangxi, Hainan, Sichuan, Xizang, Yunnan).</p><p><bold>References.</bold><xref ref-type="bibr" rid="B70">Xu (2003)</xref>; <xref ref-type="bibr" rid="B12">Chen et al. (2011)</xref>; <xref ref-type="bibr" rid="B28">Guénard and Dunn (2012)</xref>; <xref ref-type="bibr" rid="B46">Liu (2012)</xref>; <xref ref-type="bibr" rid="B11">Chen et al. (2013)</xref>; <xref ref-type="bibr" rid="B55">Song et al. (2013)</xref>; <xref ref-type="bibr" rid="B14">Cheng et al. (2015)</xref>; <xref ref-type="bibr" rid="B47">Liu et al. (2016)</xref>; <xref ref-type="bibr" rid="B43">Liu et al. (2017)</xref>; <xref ref-type="bibr" rid="B24">Fontanilla et al. (2019)</xref>; <xref ref-type="bibr" rid="B31">He et al. (2020)</xref>; <xref ref-type="bibr" rid="B39">Lee et al. (2020)</xref>.</p><p>
              <bold><italic><tp:taxon-name><tp:taxon-name-part taxon-name-part-type="genus" reg="Carebara">C.</tp:taxon-name-part><tp:taxon-name-part taxon-name-part-type="species" reg="sakamotoi">sakamotoi</tp:taxon-name-part></tp:taxon-name></italic> Terayama et al., 2012</bold>
            </p><p><italic><tp:taxon-name><tp:taxon-name-part taxon-name-part-type="genus" reg="Carebara">Carebara</tp:taxon-name-part><tp:taxon-name-part taxon-name-part-type="species" reg="sakamotoi">sakamotoi</tp:taxon-name-part></tp:taxon-name></italic> Terayama et al., 2012: 2, figs 4–7 (s.w.) China (Taiwan). Indomalaya.</p><p><bold>Geographic distribution.</bold> China (type locality. Taiwan).</p><p><bold>References.</bold> Terayama et al. (2012).</p><p>
              <bold><italic><tp:taxon-name><tp:taxon-name-part taxon-name-part-type="genus" reg="Carebara">C.</tp:taxon-name-part><tp:taxon-name-part taxon-name-part-type="species" reg="sauteri">sauteri</tp:taxon-name-part></tp:taxon-name></italic> (Forel, 1912)</bold>
            </p><p><italic><tp:taxon-name><tp:taxon-name-part taxon-name-part-type="genus" reg="Oligomyrmex">Oligomyrmex</tp:taxon-name-part><tp:taxon-name-part taxon-name-part-type="species" reg="sauteri">sauteri</tp:taxon-name-part></tp:taxon-name></italic> Forel, 1912: 56 (s.) China (Taiwan, Zhejiang). Indomalaya.</p><p><italic><tp:taxon-name><tp:taxon-name-part taxon-name-part-type="genus" reg="Carebara">Carebara</tp:taxon-name-part><tp:taxon-name-part taxon-name-part-type="species" reg="sauteri">sauteri</tp:taxon-name-part></tp:taxon-name></italic> (Forel, 1912). Combination in <italic><tp:taxon-name><tp:taxon-name-part taxon-name-part-type="genus" reg="Carebara">Carebara</tp:taxon-name-part></tp:taxon-name></italic>: <xref ref-type="bibr" rid="B20">Fernández 2004</xref>: 235.</p><p><bold>Geographic distribution.</bold> China (type locality. Taiwan, Zhejiang), Japan.</p><p><bold>References.</bold><xref ref-type="bibr" rid="B42">Lin and Wu (2003)</xref>; <xref ref-type="bibr" rid="B70">Xu (2003)</xref>; <xref ref-type="bibr" rid="B58">Terayama (2009)</xref>; <xref ref-type="bibr" rid="B28">Guénard and Dunn (2012)</xref>; Terayama et al. (2012).</p><p><bold>Remarks.</bold> In <xref ref-type="bibr" rid="B67">Wu and Wang’s (1992)</xref> study, <italic><tp:taxon-name><tp:taxon-name-part taxon-name-part-type="genus" reg="Carebara">C.</tp:taxon-name-part><tp:taxon-name-part taxon-name-part-type="species" reg="hunanensis">hunanensis</tp:taxon-name-part></tp:taxon-name></italic> was mistakenly identified as <italic><tp:taxon-name><tp:taxon-name-part taxon-name-part-type="genus" reg="Carebara">C.</tp:taxon-name-part><tp:taxon-name-part taxon-name-part-type="species" reg="sauteri">sauteri</tp:taxon-name-part></tp:taxon-name></italic> but was later corrected by Terayama (<xref ref-type="bibr" rid="B68">Wu and Wang 1995</xref>).</p><p>
              <bold><italic><tp:taxon-name><tp:taxon-name-part taxon-name-part-type="genus" reg="Carebara">C.</tp:taxon-name-part><tp:taxon-name-part taxon-name-part-type="species" reg="striata">striata</tp:taxon-name-part></tp:taxon-name></italic> (Xu, 2003)</bold>
            </p><p><italic><tp:taxon-name><tp:taxon-name-part taxon-name-part-type="genus" reg="Oligomyrmex">Oligomyrmex</tp:taxon-name-part><tp:taxon-name-part taxon-name-part-type="species" reg="striatus">striatus</tp:taxon-name-part></tp:taxon-name></italic> Xu, 2003: 314, figs 13–15 (s.) China (Yunnan). Palearctic.</p><p><italic><tp:taxon-name><tp:taxon-name-part taxon-name-part-type="genus" reg="Carebara">Carebara</tp:taxon-name-part><tp:taxon-name-part taxon-name-part-type="species" reg="striata">striata</tp:taxon-name-part></tp:taxon-name></italic> (Xu, 2003). Combination in <italic><tp:taxon-name><tp:taxon-name-part taxon-name-part-type="genus" reg="Carebara">Carebara</tp:taxon-name-part></tp:taxon-name></italic>: <xref ref-type="bibr" rid="B21">Fernández 2010</xref>: 202.</p><p><bold>Geographic distribution.</bold> China (type locality. Sichuan, Yunnan).</p><p><bold>References.</bold><xref ref-type="bibr" rid="B70">Xu (2003)</xref>; <xref ref-type="bibr" rid="B28">Guénard and Dunn (2012)</xref>; <xref ref-type="bibr" rid="B31">He et al. (2020)</xref>.</p><p>
              <bold><italic><tp:taxon-name><tp:taxon-name-part taxon-name-part-type="genus" reg="Carebara">C.</tp:taxon-name-part><tp:taxon-name-part taxon-name-part-type="species" reg="taiponica">taiponica</tp:taxon-name-part></tp:taxon-name></italic> (Wheeler, 1928)</bold>
            </p><p><tp:taxon-name><tp:taxon-name-part taxon-name-part-type="genus" reg="Oligomyrmex">Oligomyrmex</tp:taxon-name-part><tp:taxon-name-part taxon-name-part-type="species" reg="silvestrii">silvestrii</tp:taxon-name-part><tp:taxon-name-part taxon-name-part-type="infraspecific-rank">subsp.</tp:taxon-name-part><tp:taxon-name-part taxon-name-part-type="subspecies" reg="taiponicus">taiponicus</tp:taxon-name-part></tp:taxon-name> Wheeler, 1928: 24 (s.) China (Hong Kong). Palearctic.</p><p><italic><tp:taxon-name><tp:taxon-name-part taxon-name-part-type="genus" reg="Oligomyrmex">Oligomyrmex</tp:taxon-name-part><tp:taxon-name-part taxon-name-part-type="species" reg="taiponicus">taiponicus</tp:taxon-name-part></tp:taxon-name></italic> Wheeler, 1928. Status as species: <xref ref-type="bibr" rid="B8">Bolton 1995</xref>: 300.</p><p><italic><tp:taxon-name><tp:taxon-name-part taxon-name-part-type="genus" reg="Carebara">Carebara</tp:taxon-name-part><tp:taxon-name-part taxon-name-part-type="species" reg="taiponica">taiponica</tp:taxon-name-part></tp:taxon-name></italic> (Wheeler, 1928). Combination in <italic><tp:taxon-name><tp:taxon-name-part taxon-name-part-type="genus" reg="Carebara">Carebara</tp:taxon-name-part></tp:taxon-name></italic>: <xref ref-type="bibr" rid="B20">Fernández 2004</xref>: 235.</p><p><bold>Geographic distribution.</bold> China (type locality. Hong Kong, Yunnan), Laos.</p><p><bold>References.</bold><xref ref-type="bibr" rid="B70">Xu (2003)</xref>; <xref ref-type="bibr" rid="B28">Guénard and Dunn (2012)</xref>.</p><p>
              <bold><italic><tp:taxon-name><tp:taxon-name-part taxon-name-part-type="genus" reg="Carebara">C.</tp:taxon-name-part><tp:taxon-name-part taxon-name-part-type="species" reg="trechideros">trechideros</tp:taxon-name-part></tp:taxon-name></italic> (Zhou &amp; Zheng, 1997)</bold>
            </p><p><italic><tp:taxon-name><tp:taxon-name-part taxon-name-part-type="genus" reg="Pheidologeton">Pheidologeton</tp:taxon-name-part><tp:taxon-name-part taxon-name-part-type="species" reg="trechideros">trechideros</tp:taxon-name-part></tp:taxon-name></italic> Zhou &amp; Zheng, 1997: 167, figs 7–9 (s.w.) China (Guangxi). Indomalaya.</p><p><italic><tp:taxon-name><tp:taxon-name-part taxon-name-part-type="genus" reg="Carebara">Carebara</tp:taxon-name-part><tp:taxon-name-part taxon-name-part-type="species" reg="trechideros">trechideros</tp:taxon-name-part></tp:taxon-name></italic> (Zhou &amp; Zheng, 1997). Combination in <italic><tp:taxon-name><tp:taxon-name-part taxon-name-part-type="genus" reg="Carebara">Carebara</tp:taxon-name-part></tp:taxon-name></italic>: <xref ref-type="bibr" rid="B22">Fischer et al. 2014</xref>: 72.</p><p><bold>Geographic distribution.</bold> China (type locality. Guangdong, Guangxi, Hunan, Jiangxi, Sichuan, Yunnan), Thailand, Vietnam.</p><p><bold>References.</bold><xref ref-type="bibr" rid="B76">Zhou (2001)</xref>; <xref ref-type="bibr" rid="B77">Zhou et al. (2006)</xref>; <xref ref-type="bibr" rid="B35">Huang and Zhou (2007)</xref>; <xref ref-type="bibr" rid="B40">Li et al. (2009)</xref>; <xref ref-type="bibr" rid="B75">Zhao et al. 2009</xref>); <xref ref-type="bibr" rid="B10">Chen et al. (2012)</xref>; <xref ref-type="bibr" rid="B28">Guénard and Dunn (2012)</xref>; <xref ref-type="bibr" rid="B55">Song et al. (2013)</xref>; <xref ref-type="bibr" rid="B71">Zhang et al. (2014)</xref>; <xref ref-type="bibr" rid="B24">Fontanilla et al. (2019)</xref>; <xref ref-type="bibr" rid="B36">Huang et al. (2019)</xref>; <xref ref-type="bibr" rid="B51">Luo et al (2019)</xref>.</p><p>
              <bold><italic><tp:taxon-name><tp:taxon-name-part taxon-name-part-type="genus" reg="Carebara">C.</tp:taxon-name-part><tp:taxon-name-part taxon-name-part-type="species" reg="vespillo">vespillo</tp:taxon-name-part></tp:taxon-name></italic> (Wheeler, 1921)</bold>
            </p><p><italic><tp:taxon-name><tp:taxon-name-part taxon-name-part-type="genus" reg="Pheidologeton">Pheidologeton</tp:taxon-name-part><tp:taxon-name-part taxon-name-part-type="species" reg="vespillo">vespillo</tp:taxon-name-part></tp:taxon-name></italic> Wheeler, 1921: 533 (s.w.) China (Zhejiang). Indomalaya.</p><p><italic><tp:taxon-name><tp:taxon-name-part taxon-name-part-type="genus" reg="Carebara">Carebara</tp:taxon-name-part><tp:taxon-name-part taxon-name-part-type="species" reg="vespillo">vespillo</tp:taxon-name-part></tp:taxon-name></italic> (Wheeler, 1921). Combination in <italic><tp:taxon-name><tp:taxon-name-part taxon-name-part-type="genus" reg="Carebara">Carebara</tp:taxon-name-part></tp:taxon-name></italic>: <xref ref-type="bibr" rid="B22">Fischer et al. 2014</xref>: 72.</p><p><bold>Geographic distribution.</bold> China (type locality. Guangxi, Henan, Hong Kong, Hunan, Jiangxi, Shandong, Zhejiang), Vietnam.</p><p><bold>References.</bold><xref ref-type="bibr" rid="B67">Wu and Wang (1992)</xref>; <xref ref-type="bibr" rid="B8">Bolton (1995)</xref>; <xref ref-type="bibr" rid="B68">Wu and Wang (1995)</xref>; <xref ref-type="bibr" rid="B77">Zhou et al. (2006)</xref>; <xref ref-type="bibr" rid="B28">Guénard and Dunn (2012)</xref>; <xref ref-type="bibr" rid="B48">Lu (2013)</xref>; <xref ref-type="bibr" rid="B71">Zhang et al. (2014)</xref>; <xref ref-type="bibr" rid="B14">Cheng et al. (2015)</xref>; <xref ref-type="bibr" rid="B30">Guo et al. (2015)</xref>.</p><p>
              <bold><italic><tp:taxon-name><tp:taxon-name-part taxon-name-part-type="genus" reg="Carebara">C.</tp:taxon-name-part><tp:taxon-name-part taxon-name-part-type="species" reg="wheeleri">wheeleri</tp:taxon-name-part></tp:taxon-name></italic> (Ettershank, 1966)</bold>
            </p><p><italic><tp:taxon-name><tp:taxon-name-part taxon-name-part-type="genus" reg="Oligomyrmex">Oligomyrmex</tp:taxon-name-part><tp:taxon-name-part taxon-name-part-type="species" reg="wheeleri">wheeleri</tp:taxon-name-part></tp:taxon-name></italic> Ettershank, 1966: 124. Replacement name for <italic><tp:taxon-name><tp:taxon-name-part taxon-name-part-type="genus" reg="Oligomyrmex">Oligomyrmex</tp:taxon-name-part><tp:taxon-name-part taxon-name-part-type="species" reg="silvestrii">silvestrii</tp:taxon-name-part></tp:taxon-name></italic> Wheeler, 1928: 23 (s.w.) China (Hong Kong). Palearctic.</p><p><italic><tp:taxon-name><tp:taxon-name-part taxon-name-part-type="genus" reg="Carebara">Carebara</tp:taxon-name-part><tp:taxon-name-part taxon-name-part-type="species" reg="wheeleri">wheeleri</tp:taxon-name-part></tp:taxon-name></italic> (Ettershank, 1966). Combination in <italic><tp:taxon-name><tp:taxon-name-part taxon-name-part-type="genus" reg="Carebara">Carebara</tp:taxon-name-part></tp:taxon-name></italic>: <xref ref-type="bibr" rid="B20">Fernández 2004</xref>: 235.</p><p><bold>Geographic distribution.</bold> China (type locality Hong Kong, Yunnan).</p><p><bold>References.</bold><xref ref-type="bibr" rid="B70">Xu (2003)</xref>; <xref ref-type="bibr" rid="B28">Guénard and Dunn (2012)</xref>; <xref ref-type="bibr" rid="B36">Huang et al. (2019)</xref>.</p><p>
              <bold><italic><tp:taxon-name><tp:taxon-name-part taxon-name-part-type="genus" reg="Carebara">C.</tp:taxon-name-part><tp:taxon-name-part taxon-name-part-type="species" reg="yamatonis">yamatonis</tp:taxon-name-part></tp:taxon-name></italic> (Terayama, 1996)</bold>
            </p><p><italic><tp:taxon-name><tp:taxon-name-part taxon-name-part-type="genus" reg="Oligomyrmex">Oligomyrmex</tp:taxon-name-part><tp:taxon-name-part taxon-name-part-type="species" reg="yamatonis">yamatonis</tp:taxon-name-part></tp:taxon-name></italic> Terayama, 1996: 23, figs 48–51 (s.w.) Japan. Palearctic.</p><p><italic><tp:taxon-name><tp:taxon-name-part taxon-name-part-type="genus" reg="Carebara">Carebara</tp:taxon-name-part><tp:taxon-name-part taxon-name-part-type="species" reg="yamatonis">yamatonis</tp:taxon-name-part></tp:taxon-name></italic> (Terayama, 1996). Combination in <italic><tp:taxon-name><tp:taxon-name-part taxon-name-part-type="genus" reg="Carebara">Carebara</tp:taxon-name-part></tp:taxon-name></italic>: <xref ref-type="bibr" rid="B58">Terayama 2009</xref>: 151.</p><p><bold>Geographic distribution.</bold> China (Hubei, Hunan), Japan (type locality).</p><p><bold>References.</bold><xref ref-type="bibr" rid="B42">Lin and Wu (2003)</xref>; <xref ref-type="bibr" rid="B34">Huang (2005)</xref>; <xref ref-type="bibr" rid="B28">Guénard and Dunn (2012)</xref>.</p><p>
              <bold><italic><tp:taxon-name><tp:taxon-name-part taxon-name-part-type="genus" reg="Carebara">C.</tp:taxon-name-part><tp:taxon-name-part taxon-name-part-type="species" reg="yanoi">yanoi</tp:taxon-name-part></tp:taxon-name></italic> (Forel, 1912)</bold>
            </p><p><italic><tp:taxon-name><tp:taxon-name-part taxon-name-part-type="genus" reg="Pheidologeton">Pheidologeton</tp:taxon-name-part><tp:taxon-name-part taxon-name-part-type="species" reg="yanoi">yanoi</tp:taxon-name-part></tp:taxon-name></italic> Forel, 1912: 57 (w.q.) China (Taiwan). Indomalaya.</p><p><italic><tp:taxon-name><tp:taxon-name-part taxon-name-part-type="genus" reg="Carebara">Carebara</tp:taxon-name-part><tp:taxon-name-part taxon-name-part-type="species" reg="yanoi">yanoi</tp:taxon-name-part></tp:taxon-name></italic> (Forel, 1912). Combination in <italic><tp:taxon-name><tp:taxon-name-part taxon-name-part-type="genus" reg="Carebara">Carebara</tp:taxon-name-part></tp:taxon-name></italic>: <xref ref-type="bibr" rid="B22">Fischer et al. 2014</xref>: 72.</p><p><bold>Geographic distribution.</bold> China (type locality. Taiwan).</p><p><bold>References.</bold><xref ref-type="bibr" rid="B65">Wheeler (1929)</xref>; <xref ref-type="bibr" rid="B42">Lin and Wu (2003)</xref>; <xref ref-type="bibr" rid="B77">Zhou et al. (2006)</xref>; <xref ref-type="bibr" rid="B58">Terayama (2009)</xref>.</p><p>
              <bold><italic><tp:taxon-name><tp:taxon-name-part taxon-name-part-type="genus" reg="Carebara">C.</tp:taxon-name-part><tp:taxon-name-part taxon-name-part-type="species" reg="zengchengensis">zengchengensis</tp:taxon-name-part></tp:taxon-name></italic> (<xref ref-type="bibr" rid="B77">Zhou et al., 2006</xref>)</bold>
            </p><p><italic><tp:taxon-name><tp:taxon-name-part taxon-name-part-type="genus" reg="Pheidologeton">Pheidologeton</tp:taxon-name-part><tp:taxon-name-part taxon-name-part-type="species" reg="zengchengensis">zengchengensis</tp:taxon-name-part></tp:taxon-name></italic><xref ref-type="bibr" rid="B77">Zhou et al., 2006</xref>: 871, figs 1, 2 (s.w.) China (Guangdong). Indomalaya.</p><p><italic><tp:taxon-name><tp:taxon-name-part taxon-name-part-type="genus" reg="Carebara">Carebara</tp:taxon-name-part><tp:taxon-name-part taxon-name-part-type="species" reg="zengchengensis">zengchengensis</tp:taxon-name-part></tp:taxon-name></italic> (<xref ref-type="bibr" rid="B77">Zhou et al., 2006</xref>). Combination in <italic><tp:taxon-name><tp:taxon-name-part taxon-name-part-type="genus" reg="Carebara">Carebara</tp:taxon-name-part></tp:taxon-name></italic>: <xref ref-type="bibr" rid="B22">Fischer et al. 2014</xref>: 72.</p><p><bold>Geographic distribution.</bold> China (type locality. Fujian, Guangdong, Macao).</p><p><bold>References.</bold><xref ref-type="bibr" rid="B77">Zhou et al. (2006)</xref>; <xref ref-type="bibr" rid="B73">Zhang and Hou (2009)</xref>; <xref ref-type="bibr" rid="B75">Zhao et al. (2009)</xref>.</p></sec></tp:treatment-sec><ref-list><ref id="B70"><mixed-citation xmlns:xlink="http://www.w3.org/1999/xlink" xlink:type="simple"><person-group><name name-style="western"><surname>Xu</surname><given-names>ZH</given-names></name></person-group> (<year>2003</year>) <article-title>A systematic study on Chinese species of the ant genus <italic><tp:taxon-name><tp:taxon-name-part taxon-name-part-type="genus">Oligomyrmex</tp:taxon-name-part></tp:taxon-name></italic> Mayr (<tp:taxon-name><tp:taxon-name-part taxon-name-part-type="order">Hymenoptera</tp:taxon-name-part></tp:taxon-name>: <tp:taxon-name><tp:taxon-name-part taxon-name-part-type="family">Formicidae</tp:taxon-name-part></tp:taxon-name>).</article-title><source>Acta Zootaxonomica Sinica</source><volume>28</volume>: <fpage>310</fpage>–<lpage>322</lpage>.</mixed-citation></ref><ref id="B77"><mixed-citation xmlns:xlink="http://www.w3.org/1999/xlink" xlink:type="simple"><person-group><name name-style="western"><surname>Zhou</surname><given-names>S</given-names></name><name name-style="western"><surname>Zhao</surname><given-names>S</given-names></name><name name-style="western"><surname>Jia</surname><given-names>F</given-names></name></person-group> (<year>2006</year>) <article-title>A taxonomic study on the ant genus <italic><tp:taxon-name><tp:taxon-name-part taxon-name-part-type="genus">Pheidologeton</tp:taxon-name-part></tp:taxon-name></italic> Mayr (<tp:taxon-name><tp:taxon-name-part taxon-name-part-type="order">Hymenoptera</tp:taxon-name-part></tp:taxon-name>, <tp:taxon-name><tp:taxon-name-part taxon-name-part-type="family">Formicidae</tp:taxon-name-part></tp:taxon-name>, <tp:taxon-name><tp:taxon-name-part taxon-name-part-type="subfamily">Myrmicinae</tp:taxon-name-part></tp:taxon-name>) from China.</article-title><source>Acta Zootaxonomica Sinica</source><volume>31</volume>: <fpage>870</fpage>–<lpage>873</lpage>. <ext-link xlink:href="http://www.cqvip.com/qk/90158x/200604/23155773.html" ext-link-type="uri" xlink:type="simple">http://www.cqvip.com/qk/90158x/200604/23155773.html</ext-link></mixed-citation></ref><ref id="B28"><mixed-citation xmlns:xlink="http://www.w3.org/1999/xlink" xlink:type="simple"><person-group><name name-style="western"><surname>Guénard</surname><given-names>B</given-names></name><name name-style="western"><surname>Dunn</surname><given-names>RR</given-names></name></person-group> (<year>2012</year>) <article-title>A checklist of the ants of China.</article-title><source>Zootaxa</source><volume>3358</volume>(<issue>1</issue>): <fpage>1</fpage>–<lpage>77</lpage>. <ext-link xlink:href="10.11646/zootaxa.3558.1.1" ext-link-type="doi" xlink:type="simple">https://doi.org/10.11646/zootaxa.3558.1.1</ext-link></mixed-citation></ref><ref id="B24"><mixed-citation xmlns:xlink="http://www.w3.org/1999/xlink" xlink:type="simple"><person-group><name name-style="western"><surname>Fontanilla</surname><given-names>AM</given-names></name><name name-style="western"><surname>Nakamura</surname><given-names>A</given-names></name><name name-style="western"><surname>Xu</surname><given-names>Z</given-names></name><name name-style="western"><surname>Cao</surname><given-names>M</given-names></name><name name-style="western"><surname>Kitching</surname><given-names>RL</given-names></name><name name-style="western"><surname>Tang</surname><given-names>Y</given-names></name><name name-style="western"><surname>Burwell</surname><given-names>CJ</given-names></name></person-group> (<year>2019</year>) Taxonomic and functional ant diversity along tropical, subtropical, and subalpine elevational transects in southwest China. Insects 10(5): е128. <ext-link xlink:href="10.3390/insects10050128" ext-link-type="doi" xlink:type="simple">https://doi.org/10.3390/insects10050128</ext-link></mixed-citation></ref><ref id="B31"><mixed-citation xmlns:xlink="http://www.w3.org/1999/xlink" xlink:type="simple"><person-group><name name-style="western"><surname>He</surname><given-names>Y</given-names></name><name name-style="western"><surname>Xu</surname><given-names>Z</given-names></name><name name-style="western"><surname>Xinmin</surname><given-names>Z</given-names></name><name name-style="western"><surname>Zhao</surname><given-names>H</given-names></name><name name-style="western"><surname>Zhongping</surname><given-names>X</given-names></name><name name-style="western"><surname>Liu</surname><given-names>X</given-names></name><name name-style="western"><surname>Liu</surname><given-names>N</given-names></name></person-group> (<year>2020</year>) <article-title>Ant species diversity of Western Daliangshan in Sichuan Province.</article-title><source>Xinan Linye Daxue Xuebao</source><volume>40</volume>(<issue>3</issue>): <fpage>104</fpage>–<lpage>115</lpage>. <ext-link xlink:href="10.11929/j.swfu.201904047" ext-link-type="doi" xlink:type="simple">https://doi.org/10.11929/j.swfu.201904047</ext-link> [In Chinese]</mixed-citation></ref><ref id="B44"><mixed-citation xmlns:xlink="http://www.w3.org/1999/xlink" xlink:type="simple"><person-group><name name-style="western"><surname>Liu</surname><given-names>C</given-names></name><name name-style="western"><surname>Fischer</surname><given-names>G</given-names></name><name name-style="western"><surname>Hita</surname><given-names>GF</given-names></name><name name-style="western"><surname>Yamane</surname><given-names>S</given-names></name><name name-style="western"><surname>Liu</surname><given-names>Q</given-names></name><name name-style="western"><surname>Peng</surname><given-names>YQ</given-names></name><name name-style="western"><surname>Economo</surname><given-names>EP</given-names></name><name name-style="western"><surname>Guénard</surname><given-names>B</given-names></name><name name-style="western"><surname>Pierce</surname><given-names>NE</given-names></name></person-group> (<year>2020</year>) <article-title>Ants of the Hengduan Mountains: a new altitudinal survey and updated checklist for Yunnan Province highlight an understudied insect biodiversity hotspot.</article-title><source>ZooKeys</source><volume>978</volume>: <fpage>1</fpage>–<lpage>171</lpage>. <ext-link xlink:href="10.3897/zookeys.978.55767" ext-link-type="doi" xlink:type="simple">https://doi.org/10.3897/zookeys.978.55767</ext-link></mixed-citation></ref><ref id="B33"><mixed-citation xmlns:xlink="http://www.w3.org/1999/xlink" xlink:type="simple"><person-group><name name-style="western"><surname>Hosoishi</surname><given-names>S</given-names></name><name name-style="western"><surname>Yamane</surname><given-names>S</given-names></name><name name-style="western"><surname>Sokh</surname><given-names>H</given-names></name></person-group> (<year>2022</year>) <article-title>Discovery of a new phragmotic species of the ant genus <italic><tp:taxon-name><tp:taxon-name-part taxon-name-part-type="genus">Carebara</tp:taxon-name-part></tp:taxon-name></italic> Westwood, 1840 (<tp:taxon-name><tp:taxon-name-part taxon-name-part-type="order">Hymenoptera</tp:taxon-name-part></tp:taxon-name>, <tp:taxon-name><tp:taxon-name-part taxon-name-part-type="family">Formicidae</tp:taxon-name-part></tp:taxon-name>) from Cambodia.</article-title><source>Journal of <tp:taxon-name><tp:taxon-name-part taxon-name-part-type="order">Hymenoptera</tp:taxon-name-part></tp:taxon-name> Research</source><volume>91</volume>: <fpage>357</fpage>–<lpage>374</lpage>. <ext-link xlink:href="10.3897/jhr.91.82490" ext-link-type="doi" xlink:type="simple">https://doi.org/10.3897/jhr.91.82490</ext-link></mixed-citation></ref><ref id="B54"><mixed-citation xmlns:xlink="http://www.w3.org/1999/xlink" xlink:type="simple"><person-group><name name-style="western"><surname>Smith</surname><given-names>F</given-names></name></person-group> (<year>1858</year>) <source>Catalogue of Hymenopterous Insects in the Collection of the British Museum. Part VI. <tp:taxon-name><tp:taxon-name-part taxon-name-part-type="family">Formicidae</tp:taxon-name-part></tp:taxon-name>.</source><publisher-name>British Museum</publisher-name>, <publisher-loc>London</publisher-loc>, <size units="page">216 pp</size>.</mixed-citation></ref><ref id="B22"><mixed-citation xmlns:xlink="http://www.w3.org/1999/xlink" xlink:type="simple"><person-group><name name-style="western"><surname>Fischer</surname><given-names>G</given-names></name><name name-style="western"><surname>Azorsa</surname><given-names>F</given-names></name><name name-style="western"><surname>Fisher</surname><given-names>BL</given-names></name></person-group> (<year>2014</year>) <article-title>The ant genus <italic><tp:taxon-name><tp:taxon-name-part taxon-name-part-type="genus">Carebara</tp:taxon-name-part></tp:taxon-name></italic> Westwood (<tp:taxon-name><tp:taxon-name-part taxon-name-part-type="order">Hymenoptera</tp:taxon-name-part></tp:taxon-name>, <tp:taxon-name><tp:taxon-name-part taxon-name-part-type="family">Formicidae</tp:taxon-name-part></tp:taxon-name>): Synonymisation of <italic><tp:taxon-name><tp:taxon-name-part taxon-name-part-type="genus">Pheidologeton</tp:taxon-name-part></tp:taxon-name></italic> Mayr under <italic><tp:taxon-name><tp:taxon-name-part taxon-name-part-type="genus">Carebara</tp:taxon-name-part></tp:taxon-name></italic>, establishment and revision of the <italic><tp:taxon-name><tp:taxon-name-part taxon-name-part-type="genus">C.</tp:taxon-name-part><tp:taxon-name-part taxon-name-part-type="species">polita</tp:taxon-name-part></tp:taxon-name></italic> species group.</article-title><source>ZooKeys</source><volume>438</volume>: <fpage>57</fpage>–<lpage>112</lpage>. <ext-link xlink:href="10.3897/zookeys.438.7922" ext-link-type="doi" xlink:type="simple">https://doi.org/10.3897/zookeys.438.7922</ext-link></mixed-citation></ref><ref id="B78"><mixed-citation xmlns:xlink="http://www.w3.org/1999/xlink" xlink:type="simple"><person-group><name name-style="western"><surname>Zhou</surname><given-names>S</given-names></name><name name-style="western"><surname>Zheng</surname><given-names>Z</given-names></name></person-group> (<year>1997</year>) <article-title>A taxonomic study on the ant genus <italic><tp:taxon-name><tp:taxon-name-part taxon-name-part-type="genus">Pheidologeton</tp:taxon-name-part></tp:taxon-name></italic> Mayr in Guangxi (<tp:taxon-name><tp:taxon-name-part taxon-name-part-type="order">Hymenoptera</tp:taxon-name-part></tp:taxon-name>: <tp:taxon-name><tp:taxon-name-part taxon-name-part-type="family">Formicidae</tp:taxon-name-part></tp:taxon-name>).</article-title><source>Zoological Research</source><volume>18</volume>: <fpage>163</fpage>–<lpage>170</lpage>. <ext-link xlink:href="http://antbase.org/ants/publications/8443/8443.pdf" ext-link-type="uri" xlink:type="simple">http://antbase.org/ants/publications/8443/8443.pdf</ext-link> [In Chinese]</mixed-citation></ref><ref id="B76"><mixed-citation xmlns:xlink="http://www.w3.org/1999/xlink" xlink:type="simple"><person-group><name name-style="western"><surname>Zhou</surname><given-names>S</given-names></name></person-group> (<year>2001</year>) <source>Ants of Guangxi.</source><publisher-name>Guilin</publisher-name>, <publisher-loc>China: Guangxi Normal University Press</publisher-loc>, <size units="page">255 pp</size>. [In Chinese]</mixed-citation></ref><ref id="B42"><mixed-citation xmlns:xlink="http://www.w3.org/1999/xlink" xlink:type="simple"><person-group><name name-style="western"><surname>Lin</surname><given-names>CC</given-names></name><name name-style="western"><surname>Wu</surname><given-names>WJ</given-names></name></person-group> (<year>2003</year>) <article-title>The ant fauna of Taiwan (<tp:taxon-name><tp:taxon-name-part taxon-name-part-type="order">Hymenoptera</tp:taxon-name-part></tp:taxon-name>: <tp:taxon-name><tp:taxon-name-part taxon-name-part-type="family">Formicidae</tp:taxon-name-part></tp:taxon-name>), with keys to subfamilies and genera.</article-title><source>Guoli Taiwan Bowuguan Niankan</source><volume>46</volume>: <fpage>5</fpage>–<lpage>69</lpage>. [In Chinese]</mixed-citation></ref><ref id="B58"><mixed-citation xmlns:xlink="http://www.w3.org/1999/xlink" xlink:type="simple"><person-group><name name-style="western"><surname>Terayama</surname><given-names>M</given-names></name></person-group> (<year>2009</year>) <article-title>A synopsis of the family <tp:taxon-name><tp:taxon-name-part taxon-name-part-type="family">Formicidae</tp:taxon-name-part></tp:taxon-name> of Taiwan (<tp:taxon-name><tp:taxon-name-part taxon-name-part-type="class">Insecta</tp:taxon-name-part></tp:taxon-name>: <tp:taxon-name><tp:taxon-name-part taxon-name-part-type="order">Hymenoptera</tp:taxon-name-part></tp:taxon-name>). Research Bulletin of Kanto Gakuen University.</article-title><source>Liberal Arts</source><volume>17</volume>: <fpage>81</fpage>–<lpage>266</lpage>.</mixed-citation></ref><ref id="B12"><mixed-citation xmlns:xlink="http://www.w3.org/1999/xlink" xlink:type="simple"><person-group><name name-style="western"><surname>Chen</surname><given-names>Y</given-names></name><name name-style="western"><surname>Luo</surname><given-names>CW</given-names></name><name name-style="western"><surname>Li</surname><given-names>HW</given-names></name><name name-style="western"><surname>Xu</surname><given-names>ZH</given-names></name><name name-style="western"><surname>Liu</surname><given-names>YJ</given-names></name><name name-style="western"><surname>Zhao</surname><given-names>SJ</given-names></name></person-group> (<year>2011</year>) <article-title>The investigation of soil ant resources on the West slope of Mt Ailao.</article-title><source>Hubei Agricultural Sciences</source><volume>50</volume>(<issue>7</issue>): <fpage>1356</fpage>–<lpage>1359</lpage>. <ext-link xlink:href="10.14088/j.cnki.issn0439-8114.2011.07.001" ext-link-type="doi" xlink:type="simple">https://doi.org/10.14088/j.cnki.issn0439-8114.2011.07.001</ext-link> [In Chinese]</mixed-citation></ref><ref id="B46"><mixed-citation xmlns:xlink="http://www.w3.org/1999/xlink" xlink:type="simple"><person-group><name name-style="western"><surname>Liu</surname><given-names>X</given-names></name></person-group> (<year>2012</year>) <source>Taxonomy, diversity and spatial distribution characters of the ant family <tp:taxon-name><tp:taxon-name-part taxon-name-part-type="family">Formicidae</tp:taxon-name-part></tp:taxon-name> (lnsecta: <tp:taxon-name><tp:taxon-name-part taxon-name-part-type="order">Hymenoptera</tp:taxon-name-part></tp:taxon-name>) in southeastern Tibet.</source><publisher-name>PhD Thesis</publisher-name>, <publisher-loc>Beijing Forestry University</publisher-loc>, <size units="page">139 pp</size>. <ext-link xlink:href="https://d.wanfangdata.com.cn/thesis/Y2193018" ext-link-type="uri" xlink:type="simple">https://d.wanfangdata.com.cn/thesis/Y2193018</ext-link> [In Chinese]</mixed-citation></ref><ref id="B55"><mixed-citation xmlns:xlink="http://www.w3.org/1999/xlink" xlink:type="simple"><person-group><name name-style="western"><surname>Song</surname><given-names>Y</given-names></name><name name-style="western"><surname>Xu</surname><given-names>Z</given-names></name><name name-style="western"><surname>Li</surname><given-names>C</given-names></name><name name-style="western"><surname>Zhang</surname><given-names>N</given-names></name><name name-style="western"><surname>Zhang</surname><given-names>L</given-names></name><name name-style="western"><surname>Jiang</surname><given-names>H</given-names></name><name name-style="western"><surname>Mo</surname><given-names>F</given-names></name></person-group> (<year>2013</year>) <article-title>An analysis on the ant fauna of the Nangun river nature reserve in Yunnan, China.</article-title><source>Forest Research</source><volume>26</volume>(<issue>6</issue>): <fpage>773</fpage>–<lpage>780</lpage>. <ext-link xlink:href="10.16473/j.cnki.xblykx1972.2014.05.006" ext-link-type="doi" xlink:type="simple">https://doi.org/10.16473/j.cnki.xblykx1972.2014.05.006</ext-link> [In Chinese]</mixed-citation></ref><ref id="B47"><mixed-citation xmlns:xlink="http://www.w3.org/1999/xlink" xlink:type="simple"><person-group><name name-style="western"><surname>Liu</surname><given-names>X</given-names></name><name name-style="western"><surname>Xu</surname><given-names>Z</given-names></name><name name-style="western"><surname>Yu</surname><given-names>N</given-names></name><name name-style="western"><surname>Zhang</surname><given-names>C</given-names></name></person-group> (<year>2016</year>) <article-title>Distribution patterns of ant species (<tp:taxon-name><tp:taxon-name-part taxon-name-part-type="order">Hymenoptera</tp:taxon-name-part></tp:taxon-name>: <tp:taxon-name><tp:taxon-name-part taxon-name-part-type="family">Formicidae</tp:taxon-name-part></tp:taxon-name>) in Galongla Mountains and Medog Valley of Southeastern Tibet.</article-title><source>Linye Kexue</source><volume>52</volume>(<issue>11</issue>): <fpage>88</fpage>–<lpage>95</lpage>. <ext-link xlink:href="10.11707/j.1001-7488.20161111" ext-link-type="doi" xlink:type="simple">https://doi.org/10.11707/j.1001-7488.20161111</ext-link> [In Chinese]</mixed-citation></ref><ref id="B49"><mixed-citation xmlns:xlink="http://www.w3.org/1999/xlink" xlink:type="simple"><person-group><name name-style="western"><surname>Lu</surname><given-names>Z</given-names></name><name name-style="western"><surname>Chen</surname><given-names>Y</given-names></name></person-group> (<year>2016</year>) <article-title>Effects of habitat on ant functional groups: A case study of Luchun County, Yunnan Province, China.</article-title><source>Chinese Journal of Eco-Agriculture</source><volume>24</volume>(<issue>5</issue>): <fpage>801</fpage>–<lpage>810</lpage>. <ext-link xlink:href="https://www.cabdirect.org/cabdirect/abstract/20163249611" ext-link-type="uri" xlink:type="simple">https://www.cabdirect.org/cabdirect/abstract/20163249611</ext-link></mixed-citation></ref><ref id="B43"><mixed-citation xmlns:xlink="http://www.w3.org/1999/xlink" xlink:type="simple"><person-group><name name-style="western"><surname>Liu</surname><given-names>C</given-names></name><name name-style="western"><surname>Dudley</surname><given-names>KL</given-names></name><name name-style="western"><surname>Xu</surname><given-names>Z</given-names></name><name name-style="western"><surname>Economo</surname><given-names>EP</given-names></name></person-group> (<year>2017</year>) <article-title>Mountain metacommunities: Climate and spatial connectivity shape ant diversity in a complex landscape.</article-title><source>Ecography</source><volume>41</volume>(<issue>1</issue>): <fpage>101</fpage>–<lpage>112</lpage>. <ext-link xlink:href="10.1111/ecog.03067" ext-link-type="doi" xlink:type="simple">https://doi.org/10.1111/ecog.03067</ext-link></mixed-citation></ref><ref id="B39"><mixed-citation xmlns:xlink="http://www.w3.org/1999/xlink" xlink:type="simple"><person-group><name name-style="western"><surname>Lee</surname><given-names>R</given-names></name><name name-style="western"><surname>Wang</surname><given-names>C</given-names></name><name name-style="western"><surname>Guenard</surname><given-names>B</given-names></name></person-group> (<year>2020</year>) <article-title>The ecological implications of rubber-based agroforest: Insect conservation and invasion control.</article-title><source>Journal of Applied Ecology</source><volume>57</volume>(<issue>8</issue>): <fpage>1605</fpage>–<lpage>1618</lpage>. <ext-link xlink:href="10.1111/1365-2664.13642" ext-link-type="doi" xlink:type="simple">https://doi.org/10.1111/1365-2664.13642</ext-link></mixed-citation></ref><ref id="B74"><mixed-citation xmlns:xlink="http://www.w3.org/1999/xlink" xlink:type="simple"><person-group><name name-style="western"><surname>Zhang</surname><given-names>X</given-names></name><name name-style="western"><surname>Lu</surname><given-names>Z</given-names></name><name name-style="western"><surname>Zhang</surname><given-names>N</given-names></name><name name-style="western"><surname>Chen</surname><given-names>Y</given-names></name></person-group> (<year>2022</year>) Data of ant community compositions and functional traits responding to land-use change at the local scale. Biodiversity Data Journal 10: e85119. <ext-link xlink:href="10.3897/BDJ.10.e85119" ext-link-type="doi" xlink:type="simple">https://doi.org/10.3897/BDJ.10.e85119</ext-link></mixed-citation></ref><ref id="B19"><mixed-citation xmlns:xlink="http://www.w3.org/1999/xlink" xlink:type="simple"><person-group><name name-style="western"><surname>Ettershank</surname><given-names>G</given-names></name></person-group> (<year>1966</year>) <article-title>A generic revision of the world <tp:taxon-name><tp:taxon-name-part taxon-name-part-type="subfamily">Myrmicinae</tp:taxon-name-part></tp:taxon-name> related to <italic><tp:taxon-name><tp:taxon-name-part taxon-name-part-type="genus">Solenopsis</tp:taxon-name-part></tp:taxon-name></italic> and <italic><tp:taxon-name><tp:taxon-name-part taxon-name-part-type="genus">Pheidologeton</tp:taxon-name-part></tp:taxon-name></italic> (<tp:taxon-name><tp:taxon-name-part taxon-name-part-type="order">Hymenoptera</tp:taxon-name-part></tp:taxon-name>: <tp:taxon-name><tp:taxon-name-part taxon-name-part-type="family">Formicidae</tp:taxon-name-part></tp:taxon-name>).</article-title><source>Australian Journal of Zoology</source><volume>14</volume>(<issue>1</issue>): <fpage>73</fpage>–<lpage>171</lpage>. <ext-link xlink:href="10.1071/ZO9660073" ext-link-type="doi" xlink:type="simple">https://doi.org/10.1071/ZO9660073</ext-link></mixed-citation></ref><ref id="B20"><mixed-citation xmlns:xlink="http://www.w3.org/1999/xlink" xlink:type="simple"><person-group><name name-style="western"><surname>Fernández</surname><given-names>F</given-names></name></person-group> (<year>2004</year>) <article-title>The American species of the myrmicine ant genus <italic><tp:taxon-name><tp:taxon-name-part taxon-name-part-type="genus">Carebara</tp:taxon-name-part></tp:taxon-name></italic> Westwood (<tp:taxon-name><tp:taxon-name-part taxon-name-part-type="order">Hymenoptera</tp:taxon-name-part></tp:taxon-name>: <tp:taxon-name><tp:taxon-name-part taxon-name-part-type="family">Formicidae</tp:taxon-name-part></tp:taxon-name>).</article-title><source>Caldasia</source><volume>26</volume>: <fpage>191</fpage>–<lpage>238</lpage>.</mixed-citation></ref><ref id="B66"><mixed-citation xmlns:xlink="http://www.w3.org/1999/xlink" xlink:type="simple"><person-group><name name-style="western"><surname>Wheeler</surname><given-names>WM</given-names></name></person-group> (<year>1930</year>) <article-title>A list of the known Chinese ants.</article-title><source>Peking Natural History Bulletin</source><volume>5</volume>: <fpage>53</fpage>–<lpage>81</lpage>. <ext-link xlink:href="http://antbase.org/ants/publications/3417/3417.pdf" ext-link-type="uri" xlink:type="simple">http://antbase.org/ants/publications/3417/3417.pdf</ext-link></mixed-citation></ref><ref id="B69"><mixed-citation xmlns:xlink="http://www.w3.org/1999/xlink" xlink:type="simple"><person-group><name name-style="western"><surname>Xu</surname><given-names>Z</given-names></name></person-group> (<year>1999</year>) <article-title>Systematic studies on the ant genera of <italic><tp:taxon-name><tp:taxon-name-part taxon-name-part-type="genus">Carebara</tp:taxon-name-part></tp:taxon-name></italic>, <italic><tp:taxon-name><tp:taxon-name-part taxon-name-part-type="genus">Rhopalomastix</tp:taxon-name-part></tp:taxon-name></italic> and <italic><tp:taxon-name><tp:taxon-name-part taxon-name-part-type="genus">Kartidris</tp:taxon-name-part></tp:taxon-name></italic> in China (<tp:taxon-name><tp:taxon-name-part taxon-name-part-type="order">Hymenoptera</tp:taxon-name-part></tp:taxon-name>: <tp:taxon-name><tp:taxon-name-part taxon-name-part-type="family">Formicidae</tp:taxon-name-part></tp:taxon-name>: <tp:taxon-name><tp:taxon-name-part taxon-name-part-type="subfamily">Myrmicinae</tp:taxon-name-part></tp:taxon-name>).</article-title><source>Acta Biologica Plateau Sinica</source><volume>14</volume>: <fpage>129</fpage>–<lpage>136</lpage>. <ext-link xlink:href="http://antbase.org/ants/publications/8423/8423.pdf" ext-link-type="uri" xlink:type="simple">http://antbase.org/ants/publications/8423/8423.pdf</ext-link></mixed-citation></ref><ref id="B68"><mixed-citation xmlns:xlink="http://www.w3.org/1999/xlink" xlink:type="simple"><person-group><name name-style="western"><surname>Wu</surname><given-names>J</given-names></name><name name-style="western"><surname>Wang</surname><given-names>C</given-names></name></person-group> (<year>1995</year>) <source>The Ants of China.</source><publisher-name>China Forestry Publishing House</publisher-name>, <publisher-loc>Beijing</publisher-loc>, <size units="page">214 pp</size>. [In Chinese]</mixed-citation></ref><ref id="B65"><mixed-citation xmlns:xlink="http://www.w3.org/1999/xlink" xlink:type="simple"><person-group><name name-style="western"><surname>Wheeler</surname><given-names>WM</given-names></name></person-group> (<year>1929</year>) <article-title>Ants collected by Professor F. Silvestri in Formosa, the Malay Peninsula and the Philippines. Bollettino del Laboratorio di Zoologia Generale e Agraria della Reale Scuola Superiored’Agricoltura.</article-title><source>Portici</source><volume>24</volume>: <fpage>27</fpage>–<lpage>64</lpage>.</mixed-citation></ref><ref id="B35"><mixed-citation xmlns:xlink="http://www.w3.org/1999/xlink" xlink:type="simple"><person-group><name name-style="western"><surname>Huang</surname><given-names>JH</given-names></name><name name-style="western"><surname>Zhou</surname><given-names>SY</given-names></name></person-group> (<year>2007</year>) <article-title>Checklist of Family <tp:taxon-name><tp:taxon-name-part taxon-name-part-type="family">Formicidae</tp:taxon-name-part></tp:taxon-name> of China. <tp:taxon-name><tp:taxon-name-part taxon-name-part-type="subfamily">Myrmicinae</tp:taxon-name-part></tp:taxon-name> (Part III). (lnsecta; <tp:taxon-name><tp:taxon-name-part taxon-name-part-type="order">Hymenoptera</tp:taxon-name-part></tp:taxon-name>). Guangxi Shifan Daxue Xuebao.</article-title><source>Ziran Kexue Ban</source><volume>25</volume>(<issue>3</issue>): <fpage>88</fpage>–<lpage>96</lpage>. [In Chinese]</mixed-citation></ref><ref id="B75"><mixed-citation xmlns:xlink="http://www.w3.org/1999/xlink" xlink:type="simple"><person-group><name name-style="western"><surname>Zhao</surname><given-names>S</given-names></name><name name-style="western"><surname>Jia</surname><given-names>FL</given-names></name><name name-style="western"><surname>Liang</surname><given-names>GQ</given-names></name><name name-style="western"><surname>Ke</surname><given-names>YL</given-names></name><name name-style="western"><surname>Tian</surname><given-names>WJ</given-names></name></person-group> (<year>2009</year>) <article-title>Ants and their distribution in Guangdong Province, China.</article-title><source>Huanjing Kunchong Xuebao</source><volume>31</volume>(<issue>2</issue>): <fpage>156</fpage>–<lpage>161</lpage>. <ext-link xlink:href="10.3969/j.issn.1674-0858.2009.02.010" ext-link-type="doi" xlink:type="simple">https://doi.org/10.3969/j.issn.1674-0858.2009.02.010</ext-link> [In Chinese]</mixed-citation></ref><ref id="B56"><mixed-citation xmlns:xlink="http://www.w3.org/1999/xlink" xlink:type="simple"><person-group><name name-style="western"><surname>Staab</surname><given-names>M</given-names></name><name name-style="western"><surname>Schuldt</surname><given-names>A</given-names></name><name name-style="western"><surname>Assmann</surname><given-names>T</given-names></name><name name-style="western"><surname>Bruelheide</surname><given-names>H</given-names></name><name name-style="western"><surname>Klein</surname><given-names>M</given-names></name></person-group> (<year>2014</year>) <article-title>Ant community structure during forest succession in a subtropical forest in South-East China.</article-title><source>Acta Oecologica</source><volume>61</volume>: <fpage>32</fpage>–<lpage>40</lpage>. <ext-link xlink:href="10.1016/j.actao.2014.10.003" ext-link-type="doi" xlink:type="simple">https://doi.org/10.1016/j.actao.2014.10.003</ext-link></mixed-citation></ref><ref id="B36"><mixed-citation xmlns:xlink="http://www.w3.org/1999/xlink" xlink:type="simple"><person-group><name name-style="western"><surname>Huang</surname><given-names>Z</given-names></name><name name-style="western"><surname>Xu</surname><given-names>ZH</given-names></name><name name-style="western"><surname>Liu</surname><given-names>X</given-names></name><name name-style="western"><surname>Li</surname><given-names>LM</given-names></name><name name-style="western"><surname>Wang</surname><given-names>YL</given-names></name><name name-style="western"><surname>Shi</surname><given-names>SH</given-names></name><name name-style="western"><surname>Shi</surname><given-names>Y</given-names></name><name name-style="western"><surname>Chen</surname><given-names>ZF</given-names></name></person-group> (<year>2019</year>) <article-title>Ant species diversity in northeastern Yunnan.</article-title><source>Shengtaixue Zazhi</source><volume>38</volume>(<issue>12</issue>): <fpage>3697</fpage>–<lpage>3705</lpage>. <ext-link xlink:href="10.13292/j.1000-4890.201912.027" ext-link-type="doi" xlink:type="simple">https://doi.org/10.13292/j.1000-4890.201912.027</ext-link> [In Chinese]</mixed-citation></ref><ref id="B50"><mixed-citation xmlns:xlink="http://www.w3.org/1999/xlink" xlink:type="simple"><person-group><name name-style="western"><surname>Lu</surname><given-names>Z</given-names></name><name name-style="western"><surname>Li</surname><given-names>K</given-names></name><name name-style="western"><surname>Zhang</surname><given-names>N</given-names></name><name name-style="western"><surname>Chen</surname><given-names>Y</given-names></name></person-group> (<year>2017</year>) <article-title>Diversity and indicator species of leaf-litter ants in Eucalyptus grandis plantations and secondary natural forests.</article-title><source>Forest Research</source><volume>29</volume>(<issue>4</issue>): <fpage>576</fpage>–<lpage>580</lpage>. <ext-link xlink:href="https://www.cabdirect.org/cabdirect/abstract/20163399369" ext-link-type="uri" xlink:type="simple">https://www.cabdirect.org/cabdirect/abstract/20163399369</ext-link></mixed-citation></ref><ref id="B72"><mixed-citation xmlns:xlink="http://www.w3.org/1999/xlink" xlink:type="simple"><person-group><name name-style="western"><surname>Zhang</surname><given-names>W</given-names></name><name name-style="western"><surname>Zheng</surname><given-names>Z</given-names></name></person-group> (<year>2002</year>) <article-title>Studies of ant (<tp:taxon-name><tp:taxon-name-part taxon-name-part-type="order">Hymenoptera</tp:taxon-name-part></tp:taxon-name>: <tp:taxon-name><tp:taxon-name-part taxon-name-part-type="family">Formicidae</tp:taxon-name-part></tp:taxon-name>) fauna in Sichuan Province.</article-title><source>Entomotaxonomia</source><volume>24</volume>(<issue>3</issue>): <fpage>216</fpage>–<lpage>222</lpage>. [In Chinese]</mixed-citation></ref><ref id="B45"><mixed-citation xmlns:xlink="http://www.w3.org/1999/xlink" xlink:type="simple"><person-group><name name-style="western"><surname>Liu</surname><given-names>C</given-names></name><name name-style="western"><surname>Guénard</surname><given-names>B</given-names></name><name name-style="western"><surname>Hita Garcia</surname><given-names>F</given-names></name><name name-style="western"><surname>Yamane</surname><given-names>S</given-names></name><name name-style="western"><surname>Blanchard</surname><given-names>B</given-names></name><name name-style="western"><surname>Yang</surname><given-names>DR</given-names></name><name name-style="western"><surname>Economo</surname><given-names>E</given-names></name></person-group> (<year>2015</year>) <article-title>New records of ant species from Yunnan, China.</article-title><source>ZooKeys</source><volume>477</volume>: <fpage>17</fpage>–<lpage>78</lpage>. <ext-link xlink:href="10.3897/zookeys.477.8775" ext-link-type="doi" xlink:type="simple">https://doi.org/10.3897/zookeys.477.8775</ext-link></mixed-citation></ref><ref id="B13"><mixed-citation xmlns:xlink="http://www.w3.org/1999/xlink" xlink:type="simple"><person-group><name name-style="western"><surname>Chen</surname><given-names>ZL</given-names></name><name name-style="western"><surname>Yu</surname><given-names>ZM</given-names></name><name name-style="western"><surname>Zhou</surname><given-names>SY</given-names></name></person-group> (<year>2021</year>) Atlas of Ants in Huaping, Guangxi. Guangxi Normal University Press, 197 pp. [In Chinese]</mixed-citation></ref><ref id="B34"><mixed-citation xmlns:xlink="http://www.w3.org/1999/xlink" xlink:type="simple"><person-group><name name-style="western"><surname>Huang</surname><given-names>JH</given-names></name></person-group> (<year>2005</year>) <source>Hunan Ants (<tp:taxon-name><tp:taxon-name-part taxon-name-part-type="order">Hymenoptera</tp:taxon-name-part></tp:taxon-name>) and the classification of flora. Southwest Agricultural University.</source><publisher-name>PhD Thesis</publisher-name>, <publisher-loc>Chongqing</publisher-loc>, <size units="page">247 pp</size>. <ext-link xlink:href="https://d.wanfangdata.com.cn/thesis/Y733020" ext-link-type="uri" xlink:type="simple">https://d.wanfangdata.com.cn/thesis/Y733020</ext-link> [In Chinese]</mixed-citation></ref><ref id="B51"><mixed-citation xmlns:xlink="http://www.w3.org/1999/xlink" xlink:type="simple"><person-group><name name-style="western"><surname>Luo</surname><given-names>C</given-names></name><name name-style="western"><surname>Xu</surname><given-names>Z</given-names></name><name name-style="western"><surname>Zhu</surname><given-names>H</given-names></name><name name-style="western"><surname>Yuan</surname><given-names>D</given-names></name><name name-style="western"><surname>Qi</surname><given-names>B</given-names></name><name name-style="western"><surname>Ran</surname><given-names>M</given-names></name></person-group> (<year>2019</year>) <article-title>Altitudinal gradient of ant species diversity of Wanglang Nature reserve and adjacent area in Sichuan Province.</article-title><source>Journal of Fujian Agriculture and Forestry University</source><volume>48</volume>(<issue>4</issue>): <fpage>485</fpage>–<lpage>492</lpage>. <ext-link xlink:href="10.13323/j.cnki.j.fafu(nat.sci.).2019.04.013" ext-link-type="doi" xlink:type="simple">https://doi.org/10.13323/j.cnki.j.fafu(nat.sci.).2019.04.013</ext-link> [In Chinese]</mixed-citation></ref><ref id="B29"><mixed-citation xmlns:xlink="http://www.w3.org/1999/xlink" xlink:type="simple"><person-group><name name-style="western"><surname>Guo</surname><given-names>ZC</given-names></name></person-group> (<year>2006</year>) Taxonomic Study on the Ant Fauna from Jigongshan and Funiushan in Henan Province. Guangxi Normal University. Master’s thesis 91 pp. [In Chinese]</mixed-citation></ref><ref id="B48"><mixed-citation xmlns:xlink="http://www.w3.org/1999/xlink" xlink:type="simple"><person-group><name name-style="western"><surname>Lu</surname><given-names>C</given-names></name></person-group> (<year>2013</year>) The Ant Fauna in DamingShan National Nature Reserve of Guangxi. Master’s Thesis Guangxi Normal University, 83 pp. [In Chinese]</mixed-citation></ref><ref id="B30"><mixed-citation xmlns:xlink="http://www.w3.org/1999/xlink" xlink:type="simple"><person-group><name name-style="western"><surname>Guo</surname><given-names>ZC</given-names></name><name name-style="western"><surname>Zhang</surname><given-names>RJ</given-names></name><name name-style="western"><surname>Zhou</surname><given-names>SY</given-names></name></person-group> (<year>2015</year>) <article-title>Ant fauna of <tp:taxon-name><tp:taxon-name-part taxon-name-part-type="family">Formicidae</tp:taxon-name-part></tp:taxon-name> in Jigong Mountain Nature Reserve in Henan Province, China. Guangxi Shifan Daxue Xuebao.</article-title><source>Ziran Kexue Ban</source><volume>33</volume>(<issue>1</issue>): <fpage>146</fpage>–<lpage>151</lpage>. <ext-link xlink:href="10.16088/j.issn.1001-6600.2015.01.024" ext-link-type="doi" xlink:type="simple">https://doi.org/10.16088/j.issn.1001-6600.2015.01.024</ext-link> [In Chinese]</mixed-citation></ref><ref id="B11"><mixed-citation xmlns:xlink="http://www.w3.org/1999/xlink" xlink:type="simple"><person-group><name name-style="western"><surname>Chen</surname><given-names>Y</given-names></name><name name-style="western"><surname>Luo</surname><given-names>CW</given-names></name><name name-style="western"><surname>Li</surname><given-names>HW</given-names></name><name name-style="western"><surname>Liu</surname><given-names>YJ</given-names></name><name name-style="western"><surname>Zheng</surname><given-names>HF</given-names></name><name name-style="western"><surname>Yang</surname><given-names>FC</given-names></name></person-group> (<year>2013</year>) <article-title>Investigation of ant species and distribution on Wuliang Mountain.</article-title><source>Henan Nongye Kexue</source><volume>42</volume>(<issue>5</issue>): <fpage>118</fpage>–<lpage>122</lpage>. <ext-link xlink:href="10.15933/j.cnki.1004-3268.2013.05.003" ext-link-type="doi" xlink:type="simple">https://doi.org/10.15933/j.cnki.1004-3268.2013.05.003</ext-link> [In Chinese]</mixed-citation></ref><ref id="B14"><mixed-citation xmlns:xlink="http://www.w3.org/1999/xlink" xlink:type="simple"><person-group><name name-style="western"><surname>Cheng</surname><given-names>D</given-names></name><name name-style="western"><surname>Chen</surname><given-names>ZL</given-names></name><name name-style="western"><surname>Zhou</surname><given-names>SY</given-names></name></person-group> (<year>2015</year>) <article-title>An analysis on the ant fauna of Jinzhongshan Nature Reserve in Guangxi, China.</article-title><source>Journal of Guangxi Normal University: Natural Science Edition</source><volume>33</volume>(<issue>3</issue>): <fpage>129</fpage>–<lpage>137</lpage>. <ext-link xlink:href="10.16088/j.issn.1001-6600.2015.03.020" ext-link-type="doi" xlink:type="simple">https://doi.org/10.16088/j.issn.1001-6600.2015.03.020</ext-link> [In Chinese]</mixed-citation></ref><ref id="B67"><mixed-citation xmlns:xlink="http://www.w3.org/1999/xlink" xlink:type="simple"><person-group><name name-style="western"><surname>Wu</surname><given-names>J</given-names></name><name name-style="western"><surname>Wang</surname><given-names>C</given-names></name></person-group> (<year>1992</year>) <article-title><tp:taxon-name><tp:taxon-name-part taxon-name-part-type="order">Hymenoptera</tp:taxon-name-part></tp:taxon-name>: <tp:taxon-name><tp:taxon-name-part taxon-name-part-type="family">Formicidae</tp:taxon-name-part></tp:taxon-name>.</article-title> In: <person-group><name name-style="western"><surname>Peng</surname><given-names>J</given-names></name><name name-style="western"><surname>Liu</surname><given-names>Y</given-names></name></person-group> (<role>Eds</role>) <issue-title>Iconography of Forest Insects in Hunan, China.</issue-title><source>Hunan Scientific and Technical Publishing House, Hunan</source>, <fpage>1301</fpage>–<lpage>1320</lpage>. [1473 pp] [In Chinese]</mixed-citation></ref><ref id="B21"><mixed-citation xmlns:xlink="http://www.w3.org/1999/xlink" xlink:type="simple"><person-group><name name-style="western"><surname>Fernández</surname><given-names>F</given-names></name></person-group> (<year>2010</year>) <article-title>A new species of <italic><tp:taxon-name><tp:taxon-name-part taxon-name-part-type="genus">Carebara</tp:taxon-name-part></tp:taxon-name></italic> from the Philippines with notes and comments on the systematics of the <italic><tp:taxon-name><tp:taxon-name-part taxon-name-part-type="genus">Carebara</tp:taxon-name-part></tp:taxon-name></italic> genus group (<tp:taxon-name><tp:taxon-name-part taxon-name-part-type="order">Hymenoptera</tp:taxon-name-part></tp:taxon-name>: <tp:taxon-name><tp:taxon-name-part taxon-name-part-type="family">Formicidae</tp:taxon-name-part></tp:taxon-name>: <tp:taxon-name><tp:taxon-name-part taxon-name-part-type="subfamily">Myrmicinae</tp:taxon-name-part></tp:taxon-name>).</article-title><source>Caldasia</source><volume>32</volume>: <fpage>191</fpage>–<lpage>203</lpage>.</mixed-citation></ref><ref id="B8"><mixed-citation xmlns:xlink="http://www.w3.org/1999/xlink" xlink:type="simple"><person-group><name name-style="western"><surname>Bolton</surname><given-names>B</given-names></name></person-group> (<year>1995</year>) <source>A new General Catalogue of the Ants of the World.</source><publisher-name>Harvard University Press</publisher-name>, <publisher-loc>Cambridge</publisher-loc>, <size units="page">222 pp</size>.</mixed-citation></ref><ref id="B40"><mixed-citation xmlns:xlink="http://www.w3.org/1999/xlink" xlink:type="simple"><person-group><name name-style="western"><surname>Li</surname><given-names>Q</given-names></name><name name-style="western"><surname>Chen</surname><given-names>Y</given-names></name><name name-style="western"><surname>Wang</surname><given-names>S</given-names></name><name name-style="western"><surname>Zheng</surname><given-names>Y</given-names></name><name name-style="western"><surname>Zhu</surname><given-names>Y</given-names></name><name name-style="western"><surname>Wang</surname><given-names>S</given-names></name></person-group> (<year>2009</year>) <article-title>Diversity of ants in subtropical evergreen broadleaved forest in Pu’er City. Yunnan.</article-title><source>Shengwu Duoyangxing</source><volume>17</volume>(<issue>3</issue>): <fpage>233</fpage>–<lpage>239</lpage>. <ext-link xlink:href="10.3724/SP.J.1003.2009.08035" ext-link-type="doi" xlink:type="simple">https://doi.org/10.3724/SP.J.1003.2009.08035</ext-link> [In Chinese]</mixed-citation></ref><ref id="B10"><mixed-citation xmlns:xlink="http://www.w3.org/1999/xlink" xlink:type="simple"><person-group><name name-style="western"><surname>Chen</surname><given-names>P</given-names></name><name name-style="western"><surname>Su</surname><given-names>Y</given-names></name><name name-style="western"><surname>Rao</surname><given-names>SS</given-names></name><name name-style="western"><surname>Long</surname><given-names>YF</given-names></name><name name-style="western"><surname>Du</surname><given-names>CH</given-names></name></person-group> (<year>2012</year>) <article-title>Study on the ant diversity in different <italic>lllicium verum</italic> stands.</article-title><source>Xibu Linye Kexue</source><volume>41</volume>(<issue>1</issue>): <fpage>60</fpage>–<lpage>68</lpage>. <ext-link xlink:href="10.16473/j.cnki.xblykx1972.2012.01.001" ext-link-type="doi" xlink:type="simple">https://doi.org/10.16473/j.cnki.xblykx1972.2012.01.001</ext-link> [In Chinese]</mixed-citation></ref><ref id="B71"><mixed-citation xmlns:xlink="http://www.w3.org/1999/xlink" xlink:type="simple"><person-group><name name-style="western"><surname>Zhang</surname><given-names>RJ</given-names></name><name name-style="western"><surname>Liang</surname><given-names>LW</given-names></name><name name-style="western"><surname>Zhou</surname><given-names>SY</given-names></name></person-group> (<year>2014</year>) <article-title>An analysis on the ant fauna of Nonggang Nature Reserve in Guangxi, China. Guangxi Shifan Daxue Xuebao.</article-title><source>Ziran Kexue Ban</source><volume>32</volume>(<issue>3</issue>): <fpage>86</fpage>–<lpage>93</lpage>. <ext-link xlink:href="10.16088/j.issn.1001-6600.2014.03.039" ext-link-type="doi" xlink:type="simple">https://doi.org/10.16088/j.issn.1001-6600.2014.03.039</ext-link> [In Chinese]</mixed-citation></ref><ref id="B73"><mixed-citation xmlns:xlink="http://www.w3.org/1999/xlink" xlink:type="simple"><person-group><name name-style="western"><surname>Zhang</surname><given-names>X</given-names></name><name name-style="western"><surname>Hou</surname><given-names>YM</given-names></name></person-group> (<year>2009</year>) <article-title>Five new record genus and thirty one new records species of ants (<tp:taxon-name><tp:taxon-name-part taxon-name-part-type="order">Hymenoptera</tp:taxon-name-part></tp:taxon-name>; <tp:taxon-name><tp:taxon-name-part taxon-name-part-type="family">Formicidae</tp:taxon-name-part></tp:taxon-name>) in Fujian Province.</article-title><source>Journal of Fujian Agriculture and Forestry University</source><volume>38</volume>(<issue>5</issue>): <fpage>479</fpage>–<lpage>484</lpage>.</mixed-citation></ref></ref-list></tp:taxon-treatment>
